# Supplementary material for: Simulation analysis of EGFR mutation detection: Oncomine Dx target test and AmoyDx panel impact on lung cancer treatment decisions
Source: Sci Rep. 2024 Jan 18;14:1594. doi: 10.1038/s41598-024-52006-6 (PMC10796947; doi:10.1038/s41598-024-52006-6)
Supplement: Supplementary file 1 — Supplementary Table 1. [file 41598_2024_52006_MOESM1_ESM.xlsx]

## Sheet: Supplementary Table_all_list
Supplementary Table 1. List of EGFR mutations
No	ID	Type	Exon	Mutation	Oncogenicity	Coding	Targeted by ODxTT	Targeted by Amoy	Category	CIViC	OncoKB	CIViC or OncoKB
1	P018	SNV	1	p.G5E	Unknown	c.14G>A	NA	NA	Not targeted	NA	NA	NA
2	P018	SNV	1	p.G8E	Unknown	c.23G>A	NA	NA	Not targeted	NA	NA	NA
3	P018	SNV	1	p.A10T	Unknown	c.28G>A	NA	NA	Not targeted	NA	NA	NA
4	P049	SNV	1	p.A16V	Unknown	c.47C>T	NA	NA	Not targeted	NA	NA	NA
5	P018	SNV	1	p.C19Y	Unknown	c.56G>A	NA	NA	Not targeted	NA	NA	NA
6	P007	SNV	1	p.S22N	Unknown	c.65G>A	NA	NA	Not targeted	NA	NA	NA
7	P094	SNV	2	p.N57D	Unknown	c.169A>G	NA	NA	Not targeted	NA	NA	NA
8	P075	SNV	3	p.E84G	Unknown	c.251A>G	NA	NA	Not targeted	NA	NA	NA
9	P018	SNV	3	p.G87D	Unknown	c.260G>A	NA	NA	Not targeted	NA	NA	NA
10	P048	SNV	3	p.Q105*	Unknown	c.313C>T	NA	NA	Not targeted	NA	NA	NA
11	P053	SNV	3	p.A120T	Unknown	c.358G>A	NA	NA	Not targeted	NA	NA	NA
12	P012	SNV	3	p.M137V	Unknown	c.409A>G	NA	NA	Not targeted	NA	NA	NA
13	P094	SNV	4	p.S170G	Unknown	c.508A>G	NA	NA	Not targeted	NA	NA	NA
14	P010	SNV	4	p.S174R	Unknown	c.522C>A	NA	NA	Not targeted	NA	NA	NA
15	P047	SNV	4	p.S177L	Unknown	c.530C>T	NA	NA	Not targeted	NA	NA	NA
16	P123	SNV	5	p.G203R	Unknown	c.607G>A	NA	NA	Not targeted	NA	NA	NA
17	P093	SNV	6	p.C215Y	Unknown	c.644G>A	NA	NA	Not targeted	NA	NA	NA
18	P010	SNV	6	p.Q217H	Unknown	c.651G>T	NA	NA	Not targeted	NA	NA	NA
19	P018	SNV	7	p.V250I	Unknown	c.748G>A	NA	NA	Not targeted	NA	NA	NA
20	P010	SNV	7	p.K253E	Unknown	c.757A>G	NA	NA	Not targeted	NA	NA	NA
21	P053	SNV	7	p.R255*	Unknown	c.763C>T	NA	NA	Not targeted	NA	NA	NA
22	P075	SNV	7	p.R255Q	Unknown	c.764G>A	NA	NA	Not targeted	NA	NA	NA
23	P094	SNV	7	p.M268I	Unknown	c.804G>T	NA	NA	Not targeted	NA	NA	NA
24	P007	SNV	8	p.M318V	Unknown	c.952A>G	NA	NA	Not targeted	NA	NA	NA
25	P026	SNV	8	p.E319V	Unknown	c.956A>T	NA	NA	Not targeted	NA	NA	NA
26	P094	SNV	8	p.D321G	Unknown	c.962A>G	NA	NA	Not targeted	NA	NA	NA
27	P070	SNV	8	p.C329W	Unknown	c.987C>G	NA	NA	Not targeted	NA	NA	NA
28	P064	SNV	8	p.G331R	Unknown	c.991G>A	NA	NA	Not targeted	NA	NA	NA
29	P064	SNV	9	p.A353V	Unknown	c.1058C>T	NA	NA	Not targeted	NA	NA	NA
30	P048	SNV	10	p.D393G	Unknown	c.1178A>G	NA	NA	Not targeted	NA	NA	NA
31	P019	SNV	11	p.D416Y	Unknown	c.1246G>T	NA	NA	Not targeted	NA	NA	NA
32	P062	SNV	11	p.I426V	Unknown	c.1276A>G	NA	NA	Not targeted	NA	NA	NA
33	P094	SNV	12	p.K454N	Unknown	c.1362G>T	NA	NA	Not targeted	NA	NA	NA
34	P026	SNV	12	p.N476S	Unknown	c.1427A>G	NA	NA	Not targeted	NA	NA	NA
35	P043	SNV	12	p.F481L	Unknown	c.1443T>A	NA	NA	Not targeted	NA	NA	NA
36	P047	SNV	12	p.T483I	Unknown	c.1448C>T	NA	NA	Not targeted	NA	NA	NA
37	P010	SNV	13	p.P520L	Unknown	c.1559C>T	NA	NA	Not targeted	NA	NA	NA
38	P094	SNV	14	p.Q557*	Unknown	c.1669C>T	NA	NA	Not targeted	NA	NA	NA
39	P122	SNV	15	p.I586T	Unknown	c.1757T>C	NA	NA	Not targeted	NA	NA	NA
40	P079	INDEL	15	p.K593fs	Unknown	c.1778_1779insC	NA	NA	Not targeted	NA	NA	NA
41	P026	SNV	15	p.G601E	Unknown	c.1802G>A	NA	NA	Not targeted	NA	NA	NA
42	P017	SNV	15	p.H615Y	Unknown	c.1843C>T	NA	NA	Not targeted	NA	NA	NA
43	P070	SNV	15	p.V616L	Unknown	c.1846G>T	NA	NA	Not targeted	NA	NA	NA
44	P026	SNV	15	p.V616G	Unknown	c.1847T>G	NA	NA	Not targeted	NA	NA	NA
45	P018	SNV	15	p.P622L	Unknown	c.1865C>T	NA	NA	Not targeted	NA	NA	NA
46	P094	SNV	15	p.N623K	Unknown	c.1869C>A	NA	NA	Not targeted	NA	NA	NA
47	P022	SNV	16	p.C628Y	Likely Neutral	c.1883G>A	NA	NA	Not targeted	NA	NA	NA
48	P023	SNV	16	p.T638M	Unknown	c.1913C>T	NA	NA	Not targeted	NA	NA	NA
49	P005	SNV	17	p.V659A	Unknown	c.1976T>C	NA	NA	Not targeted	NA	NA	NA
50	P006	SNV	17	p.V660L	Unknown	c.1978G>T	NA	NA	Not targeted	NA	NA	NA
51	P012	SNV	17	p.V660L	Unknown	c.1978G>T	NA	NA	Not targeted	NA	NA	NA
52	P013	SNV	17	p.V660L	Unknown	c.1978G>T	NA	NA	Not targeted	NA	NA	NA
53	P024	SNV	17	p.V660L	Unknown	c.1978G>T	NA	NA	Not targeted	NA	NA	NA
54	P028	SNV	17	p.V660L	Unknown	c.1978G>T	NA	NA	Not targeted	NA	NA	NA
55	P048	SNV	17	p.V660L	Unknown	c.1978G>T	NA	NA	Not targeted	NA	NA	NA
56	P069	SNV	17	p.E685G	Unknown	c.2054A>G	NA	NA	Not targeted	NA	NA	NA
57	P051	SNV	18	p.A698T	Unknown	c.2092G>A	NA	NA	Not targeted	NA	NA	NA
58	P094	SNV	18	p.L703P	Unknown	c.2108T>C	NA	NA	Not targeted	NA	NA	NA
59	P036	SNV	18	p.E709A	Oncogenic	c.2126A>C	Targeted	NA	ODxTT only	NA	NA	NA
60	P063	SNV	18	p.E709G	Likely Oncogenic	c.2126A>G	Targeted	NA	ODxTT only	NA	NA	NA
61	P117	INDEL	18	p.E709_T710delinsD	Oncogenic	c.2127_2129delAAC	NA	NA	Not targeted	NA	Actionable	Actionable
62	P027	SNV	18	p.G719C	Oncogenic	c.2155G>T	Targeted	Targeted	Both	Actionable	Actionable	Actionable
63	P123	SNV	18	p.L718Q	Resistance	c.2153T>A	Targeted	NA	ODxTT only	NA	NA	NA
64	P055	SNV	18	p.G719S	Oncogenic	c.2155G>A	Targeted	Targeted	Both	Actionable	Actionable	Actionable
65	P036	SNV	18	p.G719A	Oncogenic	c.2156G>C	Targeted	Targeted	Both	Actionable	Actionable	Actionable
66	P002	INDEL	19	p.E746_A750del	Oncogenic	c.2235_2249delGGAATTAAGAGAAGC	Targeted	Targeted	Both	Actionable	Actionable	Actionable
67	P003	INDEL	19	p.E746_A750del	Oncogenic	c.2235_2249delGGAATTAAGAGAAGC	Targeted	Targeted	Both	Actionable	Actionable	Actionable
68	P054	INDEL	19	p.E746_A750del	Oncogenic	c.2235_2249delGGAATTAAGAGAAGC	Targeted	Targeted	Both	Actionable	Actionable	Actionable
69	P058	INDEL	19	p.E746_A750del	Oncogenic	c.2236_2250delGAATTAAGAGAAGCA	Targeted	Targeted	Both	Actionable	Actionable	Actionable
70	P061	INDEL	19	p.E746_A750del	Oncogenic	c.2235_2249delGGAATTAAGAGAAGC	Targeted	Targeted	Both	Actionable	Actionable	Actionable
71	P021	INDEL	19	p.E746_A750del	Oncogenic	c.2235_2249delGGAATTAAGAGAAGC	Targeted	Targeted	Both	Actionable	Actionable	Actionable
72	P072	INDEL	19	p.E746_A750del	Oncogenic	c.2235_2249delGGAATTAAGAGAAGC	Targeted	Targeted	Both	Actionable	Actionable	Actionable
73	P080	INDEL	19	p.E746_A750del	Oncogenic	c.2236_2250delGAATTAAGAGAAGCA	Targeted	Targeted	Both	Actionable	Actionable	Actionable
74	P081	INDEL	19	p.E746_A750del	Oncogenic	c.2235_2249delGGAATTAAGAGAAGC	Targeted	Targeted	Both	Actionable	Actionable	Actionable
75	P082	INDEL	19	p.E746_A750del	Oncogenic	c.2235_2249delGGAATTAAGAGAAGC	Targeted	Targeted	Both	Actionable	Actionable	Actionable
76	P083	INDEL	19	p.E746_A750del	Oncogenic	c.2236_2250delGAATTAAGAGAAGCA	Targeted	Targeted	Both	Actionable	Actionable	Actionable
77	P087	INDEL	19	p.E746_A750del	Oncogenic	c.2235_2249delGGAATTAAGAGAAGC	Targeted	Targeted	Both	Actionable	Actionable	Actionable
78	P090	INDEL	19	p.E746_A750del	Oncogenic	c.2235_2249delGGAATTAAGAGAAGC	Targeted	Targeted	Both	Actionable	Actionable	Actionable
79	P091	INDEL	19	p.E746_A750del	Oncogenic	c.2235_2249delGGAATTAAGAGAAGC	Targeted	Targeted	Both	Actionable	Actionable	Actionable
80	P097	INDEL	19	p.E746_A750del	Oncogenic	c.2235_2249delGGAATTAAGAGAAGC	Targeted	Targeted	Both	Actionable	Actionable	Actionable
81	P099	INDEL	19	p.E746_A750del	Oncogenic	c.2236_2250delGAATTAAGAGAAGCA	Targeted	Targeted	Both	Actionable	Actionable	Actionable
82	P100	INDEL	19	p.E746_A750del	Oncogenic	c.2235_2249delGGAATTAAGAGAAGC	Targeted	Targeted	Both	Actionable	Actionable	Actionable
83	P102	INDEL	19	p.E746_A750del	Oncogenic	c.2236_2250delGAATTAAGAGAAGCA	Targeted	Targeted	Both	Actionable	Actionable	Actionable
84	P109	INDEL	19	p.E746_A750del	Oncogenic	c.2235_2249delGGAATTAAGAGAAGC	Targeted	Targeted	Both	Actionable	Actionable	Actionable
85	P114	INDEL	19	p.E746_A750del	Oncogenic	c.2236_2250delGAATTAAGAGAAGCA	Targeted	Targeted	Both	Actionable	Actionable	Actionable
86	P116	INDEL	19	p.E746_A750del	Oncogenic	c.2235_2249delGGAATTAAGAGAAGC	Targeted	Targeted	Both	Actionable	Actionable	Actionable
87	P123	INDEL	19	p.E746_A750del	Oncogenic	c.2236_2250delGAATTAAGAGAAGCA	Targeted	Targeted	Both	Actionable	Actionable	Actionable
88	P052	INDEL	19	p.E746_A750del	Oncogenic	c.2235_2249delGGAATTAAGAGAAGC	Targeted	Targeted	Both	Actionable	Actionable	Actionable
89	P124	INDEL	19	p.E746_A750del	Oncogenic	c.2235_2249delGGAATTAAGAGAAGC	Targeted	Targeted	Both	Actionable	Actionable	Actionable
90	P053	INDEL	19	p.E746_A750del	Oncogenic	c.2235_2249delGGAATTAAGAGAAGC	Targeted	Targeted	Both	Actionable	Actionable	Actionable
91	P078	INDEL	19	p.E746_T751delinsA	Oncogenic	c.2237_2251delAATTAAGAGAAGCAA	Targeted	Targeted	Both	Actionable	Actionable	Actionable
92	P062	INDEL	19	p.L747_P753delinsS	Oncogenic	c.2240_2257delTAAGAGAAGCAACATCTC	Targeted	Targeted	Both	Actionable	Actionable	Actionable
93	P068	INDEL	19	p.L747_P753delinsS	Oncogenic	c.2240_2257delTAAGAGAAGCAACATCTC	Targeted	Targeted	Both	Actionable	Actionable	Actionable
94	P118	INDEL	19	p.L747_S752del	Oncogenic	c.2239_2256delTTAAGAGAAGCAACATCT	Targeted	Targeted	Both	Actionable	Actionable	Actionable
95	P064	INDEL	19	p.E746_A750del	Oncogenic	c.2235_2249delGGAATTAAGAGAAGC	Targeted	Targeted	Both	Actionable	Actionable	Actionable
96	P127	INDEL	19	p.E746_A750del	Oncogenic	c.2235_2249delGGAATTAAGAGAAGC	Targeted	Targeted	Both	Actionable	Actionable	Actionable
97	P032	INDEL	19	p.E746_A750del	Oncogenic	c.2235_2249delGGAATTAAGAGAAGC	Targeted	Targeted	Both	Actionable	Actionable	Actionable
98	P108	INDEL	19	p.E746_A750del	Oncogenic	c.2236_2250delGAATTAAGAGAAGCA	Targeted	Targeted	Both	Actionable	Actionable	Actionable
99	P121	INDEL	19	p.E746_A750del	Oncogenic	c.2236_2250delGAATTAAGAGAAGCA	Targeted	Targeted	Both	Actionable	Actionable	Actionable
100	P011	INDEL	19	p.E746_A750del	Oncogenic	c.2235_2249delGGAATTAAGAGAAGC	Targeted	Targeted	Both	Actionable	Actionable	Actionable
101	P028	SNV	19	p.E746_S752delinsV	Oncogenic	c.2237_2255delAATTAAGAGAAGCAACATCinsT	Targeted	Targeted	Both	Actionable	Actionable	Actionable
102	P004	INDEL	19	p.L747_A750delinsP	Likely Oncogenic	c.2239_2248delTTAAGAGAAGinsC	Targeted	Targeted	Both	Actionable	Actionable	Actionable
103	P033	INDEL	19	p.L747_A750delinsP	Likely Oncogenic	c.2239_2248delTTAAGAGAAGinsC	Targeted	Targeted	Both	Actionable	Actionable	Actionable
104	P050	INDEL	19	p.L747_A750delinsP	Likely Oncogenic	c.2239_2248delTTAAGAGAAGinsC	Targeted	Targeted	Both	Actionable	Actionable	Actionable
105	P084	SNV	19	p.A750P	Oncogenic	c.2248G>C	NA	NA	Not targeted	NA	NA	NA
106	P040	INDEL	19	p.E746_T751delinsVA	Oncogenic	c.2237_2253delAATTAAGAGAAGCAACAinsTTGCT	Targeted	NA	ODxTT only	Actionable	Actionable	Actionable
107	P055	SNV	19	p.E758K	Unknown	c.2272G>A	NA	NA	Not targeted	NA	NA	NA
108	P105	SNV	19	p.K757M	Unknown	c.2270A>T	NA	NA	Not targeted	NA	NA	NA
109	P093	SNV	19	p.N756Y	Unknown	c.2266A>T	NA	NA	Not targeted	NA	NA	NA
110	P018	SNV	19	p.S752F	Unknown	c.2255C>T	NA	NA	Not targeted	NA	NA	NA
111	P118	SNV	19	p.K754R	Unknown	c.2261A>G	NA	NA	Not targeted	NA	NA	NA
112	P118	SNV	19	p.A755S	Unknown	c.2263G>T	NA	NA	Not targeted	NA	NA	NA
113	P020	SNV	20	p.S768I	Oncogenic	c.2303G>T	Targeted	Targeted	Both	Actionable	Actionable	Actionable
114	P027	SNV	20	p.S768I	Oncogenic	c.2303G>T	Targeted	Targeted	Both	Actionable	Actionable	Actionable
115	P066	INDEL	20	p.D770_N771insNPH	Likely Oncogenic	c.2319_2320insAACCCCCAC	Targeted	Targeted	Both	Actionable	Actionable	Actionable
116	P071	INDEL	20	p.D770_N771insNPH	Likely Oncogenic	c.2319_2320insAACCCCCAC	Targeted	Targeted	Both	Actionable	Actionable	Actionable
117	P115	INDEL	20	p.P772_H773insHV	Likely Oncogenic	c.2321_2322insCCACGT	Targeted	Targeted	Both	Actionable	Actionable	Actionable
118	P015	INDEL	20	p.P772_H773insQA	Likely Oncogenic	c.2318_2319insCAGGCG	NA	NA	Not targeted	Actionable	Actionable	Actionable
119	P065	SNV	20	p.R776C	Likely Oncogenic	c.2326C>T	NA	NA	Not targeted	Actionable	NA	Actionable
120	P010	SNV	20	p.S784Y	Unknown	c.2351C>A	NA	NA	Not targeted	NA	NA	NA
121	P101	SNV	20	p.Q787K	Unknown	c.2359C>A	NA	NA	Not targeted	NA	NA	NA
122	P104	SNV	20	p.Q787K	Unknown	c.2359C>A	NA	NA	Not targeted	NA	NA	NA
123	P002	SNV	20	p.T790M	Oncogenic	c.2369C>T	Targeted	Targeted	Both	Actionable	Actionable	Actionable
124	P003	SNV	20	p.T790M	Oncogenic	c.2369C>T	Targeted	Targeted	Both	Actionable	Actionable	Actionable
125	P009	SNV	20	p.T790M	Oncogenic	c.2369C>T	Targeted	Targeted	Both	Actionable	Actionable	Actionable
126	P037	SNV	20	p.T790M	Oncogenic	c.2369C>T	Targeted	Targeted	Both	Actionable	Actionable	Actionable
127	P053	SNV	20	p.T790M	Oncogenic	c.2369C>T	Targeted	Targeted	Both	Actionable	Actionable	Actionable
128	P054	SNV	20	p.T790M	Oncogenic	c.2369C>T	Targeted	Targeted	Both	Actionable	Actionable	Actionable
129	P060	SNV	20	p.T790M	Oncogenic	c.2369C>T	Targeted	Targeted	Both	Actionable	Actionable	Actionable
130	P063	SNV	20	p.T790M	Oncogenic	c.2369C>T	Targeted	Targeted	Both	Actionable	Actionable	Actionable
131	P064	SNV	20	p.T790M	Oncogenic	c.2369C>T	Targeted	Targeted	Both	Actionable	Actionable	Actionable
132	P077	SNV	20	p.T790M	Oncogenic	c.2369C>T	Targeted	Targeted	Both	Actionable	Actionable	Actionable
133	P088	SNV	20	p.T790M	Oncogenic	c.2369C>T	Targeted	Targeted	Both	Actionable	Actionable	Actionable
134	P096	SNV	20	p.T790M	Oncogenic	c.2369C>T	Targeted	Targeted	Both	Actionable	Actionable	Actionable
135	P123	SNV	20	p.T790M	Oncogenic	c.2369C>T	Targeted	Targeted	Both	Actionable	Actionable	Actionable
136	P124	SNV	20	p.T790M	Oncogenic	c.2369C>T	Targeted	Targeted	Both	Actionable	Actionable	Actionable
137	P047	SNV	20	p.M793I	Unknown	c.2379G>A	NA	NA	Not targeted	NA	NA	NA
138	P022	SNV	20	p.G796S	Likely Oncogenic	c.2386G>A	Targeted	NA	ODxTT only	NA	NA	NA
139	P055	SNV	20	p.C797S	Resistance	c.2389T>A	Targeted	Targeted	Both	Actionable	Actionable	Actionable
140	P069	SNV	20	p.R803P	Unknown	c.2408G>C	NA	NA	Not targeted	NA	NA	NA
141	P014	SNV	21	p.E829K	Unknown	c.2485G>A	NA	NA	Not targeted	NA	NA	NA
142	P044	SNV	21	p.E829K	Unknown	c.2485G>A	NA	NA	Not targeted	NA	NA	NA
143	P029	SNV	21	p.L858R	Oncogenic	c.2573T>G	Targeted	Targeted	Both	Actionable	Actionable	Actionable
144	P030	SNV	21	p.L858R	Oncogenic	c.2573T>G	Targeted	Targeted	Both	Actionable	Actionable	Actionable
145	P031	SNV	21	p.L858R	Oncogenic	c.2573T>G	Targeted	Targeted	Both	Actionable	Actionable	Actionable
146	P001	SNV	21	p.L858R	Oncogenic	c.2573T>G	Targeted	Targeted	Both	Actionable	Actionable	Actionable
147	P016	SNV	21	p.L858R	Oncogenic	c.2573T>G	Targeted	Targeted	Both	Actionable	Actionable	Actionable
148	P034	SNV	21	p.L858R	Oncogenic	c.2573T>G	Targeted	Targeted	Both	Actionable	Actionable	Actionable
149	P035	SNV	21	p.L858R	Oncogenic	c.2573T>G	Targeted	Targeted	Both	Actionable	Actionable	Actionable
150	P037	SNV	21	p.L858R	Oncogenic	c.2573T>G	Targeted	Targeted	Both	Actionable	Actionable	Actionable
151	P038	SNV	21	p.L858R	Oncogenic	c.2573T>G	Targeted	Targeted	Both	Actionable	Actionable	Actionable
152	P039	SNV	21	p.L858R	Oncogenic	c.2573T>G	Targeted	Targeted	Both	Actionable	Actionable	Actionable
153	P041	SNV	21	p.L858R	Oncogenic	c.2573T>G	Targeted	Targeted	Both	Actionable	Actionable	Actionable
154	P042	SNV	21	p.L858R	Oncogenic	c.2573T>G	Targeted	Targeted	Both	Actionable	Actionable	Actionable
155	P045	SNV	21	p.L858R	Oncogenic	c.2573T>G	Targeted	Targeted	Both	Actionable	Actionable	Actionable
156	P046	SNV	21	p.L858R	Oncogenic	c.2573T>G	Targeted	Targeted	Both	Actionable	Actionable	Actionable
157	P056	SNV	21	p.L858R	Oncogenic	c.2573T>G	Targeted	Targeted	Both	Actionable	Actionable	Actionable
158	P059	SNV	21	p.L858R	Oncogenic	c.2573T>G	Targeted	Targeted	Both	Actionable	Actionable	Actionable
159	P060	SNV	21	p.L858R	Oncogenic	c.2573T>G	Targeted	Targeted	Both	Actionable	Actionable	Actionable
160	P063	SNV	21	p.L858R	Oncogenic	c.2573T>G	Targeted	Targeted	Both	Actionable	Actionable	Actionable
161	P064	SNV	21	p.L858R	Oncogenic	c.2573T>G	Targeted	Targeted	Both	Actionable	Actionable	Actionable
162	P065	SNV	21	p.L858R	Oncogenic	c.2573T>G	Targeted	Targeted	Both	Actionable	Actionable	Actionable
163	P066	SNV	21	p.L858R	Oncogenic	c.2573T>G	Targeted	Targeted	Both	Actionable	Actionable	Actionable
164	P067	SNV	21	p.L858R	Oncogenic	c.2573T>G	Targeted	Targeted	Both	Actionable	Actionable	Actionable
165	P073	SNV	21	p.L858R	Oncogenic	c.2573T>G	Targeted	Targeted	Both	Actionable	Actionable	Actionable
166	P074	SNV	21	p.L858R	Oncogenic	c.2573T>G	Targeted	Targeted	Both	Actionable	Actionable	Actionable
167	P075	SNV	21	p.L858R	Oncogenic	c.2573T>G	Targeted	Targeted	Both	Actionable	Actionable	Actionable
168	P076	SNV	21	p.L858R	Oncogenic	c.2573T>G	Targeted	Targeted	Both	Actionable	Actionable	Actionable
169	P085	SNV	21	p.L858R	Oncogenic	c.2573T>G	Targeted	Targeted	Both	Actionable	Actionable	Actionable
170	P086	SNV	21	p.L858R	Oncogenic	c.2573T>G	Targeted	Targeted	Both	Actionable	Actionable	Actionable
171	P088	SNV	21	p.L858R	Oncogenic	c.2573T>G	Targeted	Targeted	Both	Actionable	Actionable	Actionable
172	P089	SNV	21	p.L858R	Oncogenic	c.2573T>G	Targeted	Targeted	Both	Actionable	Actionable	Actionable
173	P092	SNV	21	p.L858R	Oncogenic	c.2573T>G	Targeted	Targeted	Both	Actionable	Actionable	Actionable
174	P095	SNV	21	p.L858R	Oncogenic	c.2573T>G	Targeted	Targeted	Both	Actionable	Actionable	Actionable
175	P096	SNV	21	p.L858R	Oncogenic	c.2573T>G	Targeted	Targeted	Both	Actionable	Actionable	Actionable
176	P098	SNV	21	p.L858R	Oncogenic	c.2573T>G	Targeted	Targeted	Both	Actionable	Actionable	Actionable
177	P101	SNV	21	p.L858R	Oncogenic	c.2573T>G	Targeted	Targeted	Both	Actionable	Actionable	Actionable
178	P103	SNV	21	p.L858R	Oncogenic	c.2573T>G	Targeted	Targeted	Both	Actionable	Actionable	Actionable
179	P104	SNV	21	p.L858R	Oncogenic	c.2573T>G	Targeted	Targeted	Both	Actionable	Actionable	Actionable
180	P105	SNV	21	p.L858R	Oncogenic	c.2573T>G	Targeted	Targeted	Both	Actionable	Actionable	Actionable
181	P106	SNV	21	p.L858R	Oncogenic	c.2573T>G	Targeted	Targeted	Both	Actionable	Actionable	Actionable
182	P107	SNV	21	p.L858R	Oncogenic	c.2573T>G	Targeted	Targeted	Both	Actionable	Actionable	Actionable
183	P110	SNV	21	p.L858R	Oncogenic	c.2573T>G	Targeted	Targeted	Both	Actionable	Actionable	Actionable
184	P111	SNV	21	p.L858R	Oncogenic	c.2573T>G	Targeted	Targeted	Both	Actionable	Actionable	Actionable
185	P112	SNV	21	p.L858R	Oncogenic	c.2573T>G	Targeted	Targeted	Both	Actionable	Actionable	Actionable
186	P113	SNV	21	p.L858R	Oncogenic	c.2573T>G	Targeted	Targeted	Both	Actionable	Actionable	Actionable
187	P120	SNV	21	p.L858R	Oncogenic	c.2573T>G	Targeted	Targeted	Both	Actionable	Actionable	Actionable
188	P124	SNV	21	p.L858R	Oncogenic	c.2573T>G	Targeted	Targeted	Both	Actionable	Actionable	Actionable
189	P125	SNV	21	p.L858R	Oncogenic	c.2573T>G	Targeted	Targeted	Both	Actionable	Actionable	Actionable
190	P126	SNV	21	p.L858R	Oncogenic	c.2573T>G	Targeted	Targeted	Both	Actionable	Actionable	Actionable
191	P077	MNV	21	p.L858R(*)	Oncogenic	c.2573_2574delTGinsGT	NA	NA	Not targeted	NA	Actionable	Actionable
192	P055	SNV	21	p.L861R	Oncogenic	c.2582T>G	Targeted	NA	ODxTT only	Actionable	NA	Actionable
193	P124	SNV	21	p.L862M	Unknown	c.2584C>A	NA	NA	Not targeted	NA	NA	NA
194	P067	SNV	21	p.A871G	Likely Oncogenic	c.2612C>G	NA	NA	Not targeted	NA	NA	NA
195	P053	SNV	23	p.P914S	Unknown	c.2740C>T	NA	NA	Not targeted	NA	NA	NA
196	P018	SNV	23	p.R932C	Inconclusive	c.2794C>T	NA	NA	Not targeted	NA	NA	NA
197	P010	SNV	23	p.M947I	Unknown	c.2841G>A	NA	NA	Not targeted	NA	NA	NA
198	P057	SNV	24	p.R962L	Unknown	c.2885G>T	NA	NA	Not targeted	NA	NA	NA
199	P008	SNV	24	p.D974N	Unknown	c.2920G>A	NA	NA	Not targeted	NA	NA	NA
200	P008	SNV	24	p.R977C	Unknown	c.2929C>T	NA	NA	Not targeted	NA	NA	NA
201	P010	SNV	25	p.E1004K	Unknown	c.3010G>A	NA	NA	Not targeted	NA	NA	NA
202	P007	SNV	25	p.P1019Q	Unknown	c.3056C>A	NA	NA	Not targeted	NA	NA	NA
203	P017	SNV	25	p.S1025N	Unknown	c.3074G>A	NA	NA	Not targeted	NA	NA	NA
204	P023	SNV	25	p.T1029M	Unknown	c.3086C>T	NA	NA	Not targeted	NA	NA	NA
205	P119	SNV	26	p.D1051N	Unknown	c.3151G>A	NA	NA	Not targeted	NA	NA	NA
206	P025	SNV	27	p.S1071P	Unknown	c.3211T>C	NA	NA	Not targeted	NA	NA	NA
207	P047	SNV	27	p.D1072G	Unknown	c.3215A>G	NA	NA	Not targeted	NA	NA	NA
208	P063	SNV	28	p.V1097A	Unknown	c.3290T>C	NA	NA	Not targeted	NA	NA	NA
209	P023	SNV	28	p.P1108H	Unknown	c.3323C>A	NA	NA	Not targeted	NA	NA	NA
210	P041	SNV	28	p.Q1113E	Unknown	c.3337C>G	NA	NA	Not targeted	NA	NA	NA
211	P026	SNV	28	p.P1117S	Unknown	c.3349C>T	NA	NA	Not targeted	NA	NA	NA
212	P047	SNV	28	p.A1118V	Unknown	c.3353C>T	NA	NA	Not targeted	NA	NA	NA
213	P019	SNV	28	p.G1134V	Unknown	c.3401G>T	NA	NA	Not targeted	NA	NA	NA
214	P017	SNV	28	p.P1136S	Unknown	c.3406C>T	NA	NA	Not targeted	NA	NA	NA
215	P094	SNV	28	p.I1208V	Unknown	c.3622A>G	NA	NA	Not targeted	NA	NA	NA
216	P007	SNV	28	p.A1210V	Unknown	c.3629C>T	NA	NA	Not targeted	NA	NA	NA
Note: L858R(*) mutation is attributed to a multi-nucleotide variant (c.2573_2574delTGinsGT), not a commonl variant (c.2573T>G)
NA, not available
