# Supplementary material for: Simulation analysis of EGFR mutation detection: Oncomine Dx target test and AmoyDx panel impact on lung cancer treatment decisions
Source: Sci Rep. 2024 Jan 18;14:1594. doi: 10.1038/s41598-024-52006-6 (PMC10796947; doi:10.1038/s41598-024-52006-6)
Supplement: Supplementary file 2 — Supplementary Table 2. [file 41598_2024_52006_MOESM2_ESM.xlsx]

## Sheet: Sheet1
Supplementary Table 2. Characteristics of identified EGFR mutations
Characteristic	N = 216
Type, n (%)
INDEL	45 (21%)
MNV	1 (0.5%)
SNV	170 (79%)
Exon, n (%)
1	6 (2.8%)
2	1 (0.5%)
3	5 (2.3%)
4	3 (1.4%)
5	1 (0.5%)
6	2 (0.9%)
7	5 (2.3%)
8	5 (2.3%)
9	1 (0.5%)
10	1 (0.5%)
11	2 (0.9%)
12	4 (1.9%)
13	1 (0.5%)
14	1 (0.5%)
15	8 (3.7%)
16	2 (0.9%)
17	8 (3.7%)
18	9 (4.2%)
19	47 (22%)
20	28 (13%)
21	54 (25%)
23	3 (1.4%)
24	3 (1.4%)
25	4 (1.9%)
26	1 (0.5%)
27	2 (0.9%)
28	9 (4.2%)
Oncogenic, n (%)
Oncogenic	109 (50%)
Likely Oncogenic	11 (5.1%)
Resistance	2 (0.9%)
Inconclusive	1 (0.5%)
Likely Neutral	1 (0.5%)
Unknown	92 (43%)
ODxTT, n (%)
Targeted	116 (54%)
Unknown	100 (46%)
Amoy, n (%)
Targeted	110 (51%)
Unknown	106 (49%)
Category, n (%)
Both	110 (51%)
ODxTT only	6 (2.8%)
Not targeted	100 (46%)
CIViC, n (%)
Therapeutic	114 (53%)
Unknown	102 (47%)
OncoKB, n (%)
Therapeutic	114 (53%)
Unknown	102 (47%)
CIViC or OncoKB, n (%)
Therapeutic	116 (54%)
Unknown	100 (46%)
