# Supplementary material for: Simulation analysis of EGFR mutation detection: Oncomine Dx target test and AmoyDx panel impact on lung cancer treatment decisions
Source: Sci Rep. 2024 Jan 18;14:1594. doi: 10.1038/s41598-024-52006-6 (PMC10796947; doi:10.1038/s41598-024-52006-6)
Supplement: Supplementary file 3 — Supplementary Table 3. [file 41598_2024_52006_MOESM3_ESM.xlsx]

## Sheet: Sheet1
Supplementary Table 3. Characteristics of the mutations targeted by each test
Characteristic	Both (N = 110)	ODxTT only (N = 6)	Not targeted (N = 100)
Type, n (%)
INDEL	41 (37%)	1 (17%)	3 (3.0%)
MNV	0 (0%)	0 (0%)	1 (1.0%)
SNV	69 (63%)	5 (83%)	96 (96%)
Exon, n (%)
1	0 (0%)	0 (0%)	6 (6.0%)
2	0 (0%)	0 (0%)	1 (1.0%)
3	0 (0%)	0 (0%)	5 (5.0%)
4	0 (0%)	0 (0%)	3 (3.0%)
5	0 (0%)	0 (0%)	1 (1.0%)
6	0 (0%)	0 (0%)	2 (2.0%)
7	0 (0%)	0 (0%)	5 (5.0%)
8	0 (0%)	0 (0%)	5 (5.0%)
9	0 (0%)	0 (0%)	1 (1.0%)
10	0 (0%)	0 (0%)	1 (1.0%)
11	0 (0%)	0 (0%)	2 (2.0%)
12	0 (0%)	0 (0%)	4 (4.0%)
13	0 (0%)	0 (0%)	1 (1.0%)
14	0 (0%)	0 (0%)	1 (1.0%)
15	0 (0%)	0 (0%)	8 (8.0%)
16	0 (0%)	0 (0%)	2 (2.0%)
17	0 (0%)	0 (0%)	8 (8.0%)
18	3 (2.7%)	3 (50%)	3 (3.0%)
19	39 (35%)	1 (17%)	7 (7.0%)
20	20 (18%)	1 (17%)	7 (7.0%)
21	48 (44%)	1 (17%)	5 (5.0%)
23	0 (0%)	0 (0%)	3 (3.0%)
24	0 (0%)	0 (0%)	3 (3.0%)
25	0 (0%)	0 (0%)	4 (4.0%)
26	0 (0%)	0 (0%)	1 (1.0%)
27	0 (0%)	0 (0%)	2 (2.0%)
28	0 (0%)	0 (0%)	9 (9.0%)
Mutation (coding), n (%)
p.G5E (c.14G>A)	0 (0%)	0 (0%)	1 (1.0%)
p.G8E (c.23G>A)	0 (0%)	0 (0%)	1 (1.0%)
p.A10T (c.28G>A)	0 (0%)	0 (0%)	1 (1.0%)
p.A16V (c.47C>T)	0 (0%)	0 (0%)	1 (1.0%)
p.C19Y (c.56G>A)	0 (0%)	0 (0%)	1 (1.0%)
p.S22N (c.65G>A)	0 (0%)	0 (0%)	1 (1.0%)
p.N57D (c.169A>G)	0 (0%)	0 (0%)	1 (1.0%)
p.E84G (c.251A>G)	0 (0%)	0 (0%)	1 (1.0%)
p.G87D (c.260G>A)	0 (0%)	0 (0%)	1 (1.0%)
p.Q105* (c.313C>T)	0 (0%)	0 (0%)	1 (1.0%)
p.A120T (c.358G>A)	0 (0%)	0 (0%)	1 (1.0%)
p.M137V (c.409A>G)	0 (0%)	0 (0%)	1 (1.0%)
p.S170G (c.508A>G)	0 (0%)	0 (0%)	1 (1.0%)
p.S174R (c.522C>A)	0 (0%)	0 (0%)	1 (1.0%)
p.S177L (c.530C>T)	0 (0%)	0 (0%)	1 (1.0%)
p.G203R (c.607G>A)	0 (0%)	0 (0%)	1 (1.0%)
p.C215Y (c.644G>A)	0 (0%)	0 (0%)	1 (1.0%)
p.Q217H (c.651G>T)	0 (0%)	0 (0%)	1 (1.0%)
p.V250I (c.748G>A)	0 (0%)	0 (0%)	1 (1.0%)
p.K253E (c.757A>G)	0 (0%)	0 (0%)	1 (1.0%)
p.R255* (c.763C>T)	0 (0%)	0 (0%)	1 (1.0%)
p.R255Q (c.764G>A)	0 (0%)	0 (0%)	1 (1.0%)
p.M268I (c.804G>T)	0 (0%)	0 (0%)	1 (1.0%)
p.M318V (c.952A>G)	0 (0%)	0 (0%)	1 (1.0%)
p.E319V (c.956A>T)	0 (0%)	0 (0%)	1 (1.0%)
p.D321G (c.962A>G)	0 (0%)	0 (0%)	1 (1.0%)
p.C329W (c.987C>G)	0 (0%)	0 (0%)	1 (1.0%)
p.G331R (c.991G>A)	0 (0%)	0 (0%)	1 (1.0%)
p.A353V (c.1058C>T)	0 (0%)	0 (0%)	1 (1.0%)
p.D393G (c.1178A>G)	0 (0%)	0 (0%)	1 (1.0%)
p.D416Y (c.1246G>T)	0 (0%)	0 (0%)	1 (1.0%)
p.I426V (c.1276A>G)	0 (0%)	0 (0%)	1 (1.0%)
p.K454N (c.1362G>T)	0 (0%)	0 (0%)	1 (1.0%)
p.N476S (c.1427A>G)	0 (0%)	0 (0%)	1 (1.0%)
p.F481L (c.1443T>A)	0 (0%)	0 (0%)	1 (1.0%)
p.T483I (c.1448C>T)	0 (0%)	0 (0%)	1 (1.0%)
p.P520L (c.1559C>T)	0 (0%)	0 (0%)	1 (1.0%)
p.Q557* (c.1669C>T)	0 (0%)	0 (0%)	1 (1.0%)
p.I586T (c.1757T>C)	0 (0%)	0 (0%)	1 (1.0%)
p.K593fs (c.1778_1779insC)	0 (0%)	0 (0%)	1 (1.0%)
p.G601E (c.1802G>A)	0 (0%)	0 (0%)	1 (1.0%)
p.H615Y (c.1843C>T)	0 (0%)	0 (0%)	1 (1.0%)
p.V616L (c.1846G>T)	0 (0%)	0 (0%)	1 (1.0%)
p.V616G (c.1847T>G)	0 (0%)	0 (0%)	1 (1.0%)
p.P622L (c.1865C>T)	0 (0%)	0 (0%)	1 (1.0%)
p.N623K (c.1869C>A)	0 (0%)	0 (0%)	1 (1.0%)
p.C628Y (c.1883G>A)	0 (0%)	0 (0%)	1 (1.0%)
p.T638M (c.1913C>T)	0 (0%)	0 (0%)	1 (1.0%)
p.V659A (c.1976T>C)	0 (0%)	0 (0%)	1 (1.0%)
p.V660L (c.1978G>T)	0 (0%)	0 (0%)	6 (6.0%)
p.E685G (c.2054A>G)	0 (0%)	0 (0%)	1 (1.0%)
p.A698T (c.2092G>A)	0 (0%)	0 (0%)	1 (1.0%)
p.L703P (c.2108T>C)	0 (0%)	0 (0%)	1 (1.0%)
p.E709A (c.2126A>C)	0 (0%)	1 (17%)	0 (0%)
p.E709G (c.2126A>G)	0 (0%)	1 (17%)	0 (0%)
p.E709_T710delinsD (c.2127_2129delAAC)	0 (0%)	0 (0%)	1 (1.0%)
p.L718Q (c.2153T>A)	0 (0%)	1 (17%)	0 (0%)
p.G719C (c.2155G>T)	1 (0.9%)	0 (0%)	0 (0%)
p.G719S (c.2155G>A)	1 (0.9%)	0 (0%)	0 (0%)
p.G719A (c.2156G>C)	1 (0.9%)	0 (0%)	0 (0%)
p.E746_A750del (c.2235_2249delGGAATTAAGAGAAGC)	22 (20%)	0 (0%)	0 (0%)
p.E746_A750del (c.2236_2250delGAATTAAGAGAAGCA)	9 (8.2%)	0 (0%)	0 (0%)
p.E746_T751delinsA (c.2237_2251delAATTAAGAGAAGCAA)	1 (0.9%)	0 (0%)	0 (0%)
p.E746_T751delinsVA (c.2237_2253delAATTAAGAGAAGCAACAinsTTGCT)	0 (0%)	1 (17%)	0 (0%)
p.E746_S752delinsV (c.2237_2255delAATTAAGAGAAGCAACATCinsT)	1 (0.9%)	0 (0%)	0 (0%)
p.L747_A750delinsP (c.2239_2248delTTAAGAGAAGinsC)	3 (2.7%)	0 (0%)	0 (0%)
p.L747_S752del (c.2239_2256delTTAAGAGAAGCAACATCT)	1 (0.9%)	0 (0%)	0 (0%)
p.L747_P753delinsS (c.2240_2257delTAAGAGAAGCAACATCTC)	2 (1.8%)	0 (0%)	0 (0%)
p.A750P (c.2248G>C)	0 (0%)	0 (0%)	1 (1.0%)
p.S752F (c.2255C>T)	0 (0%)	0 (0%)	1 (1.0%)
p.K754R (c.2261A>G)	0 (0%)	0 (0%)	1 (1.0%)
p.A755S (c.2263G>T)	0 (0%)	0 (0%)	1 (1.0%)
p.N756Y (c.2266A>T)	0 (0%)	0 (0%)	1 (1.0%)
p.K757M (c.2270A>T)	0 (0%)	0 (0%)	1 (1.0%)
p.E758K (c.2272G>A)	0 (0%)	0 (0%)	1 (1.0%)
p.S768I (c.2303G>T)	2 (1.8%)	0 (0%)	0 (0%)
p.P772_H773insQA (c.2318_2319insCAGGCG)	0 (0%)	0 (0%)	1 (1.0%)
p.D770_N771insNPH (c.2319_2320insAACCCCCAC)	2 (1.8%)	0 (0%)	0 (0%)
p.P772_H773insHV (c.2321_2322insCCACGT)	1 (0.9%)	0 (0%)	0 (0%)
p.R776C (c.2326C>T)	0 (0%)	0 (0%)	1 (1.0%)
p.S784Y (c.2351C>A)	0 (0%)	0 (0%)	1 (1.0%)
p.Q787K (c.2359C>A)	0 (0%)	0 (0%)	2 (2.0%)
p.T790M (c.2369C>T)	14 (13%)	0 (0%)	0 (0%)
p.M793I (c.2379G>A)	0 (0%)	0 (0%)	1 (1.0%)
p.G796S (c.2386G>A)	0 (0%)	1 (17%)	0 (0%)
p.C797S (c.2389T>A)	1 (0.9%)	0 (0%)	0 (0%)
p.R803P (c.2408G>C)	0 (0%)	0 (0%)	1 (1.0%)
p.E829K (c.2485G>A)	0 (0%)	0 (0%)	2 (2.0%)
p.L858R (c.2573T>G)	48 (44%)	0 (0%)	0 (0%)
p.L858R(*) (c.2573_2574delTGinsGT)	0 (0%)	0 (0%)	1 (1.0%)
p.L861R (c.2582T>G)	0 (0%)	1 (17%)	0 (0%)
p.L862M (c.2584C>A)	0 (0%)	0 (0%)	1 (1.0%)
p.A871G (c.2612C>G)	0 (0%)	0 (0%)	1 (1.0%)
p.P914S (c.2740C>T)	0 (0%)	0 (0%)	1 (1.0%)
p.R932C (c.2794C>T)	0 (0%)	0 (0%)	1 (1.0%)
p.M947I (c.2841G>A)	0 (0%)	0 (0%)	1 (1.0%)
p.R962L (c.2885G>T)	0 (0%)	0 (0%)	1 (1.0%)
p.D974N (c.2920G>A)	0 (0%)	0 (0%)	1 (1.0%)
p.R977C (c.2929C>T)	0 (0%)	0 (0%)	1 (1.0%)
p.E1004K (c.3010G>A)	0 (0%)	0 (0%)	1 (1.0%)
p.P1019Q (c.3056C>A)	0 (0%)	0 (0%)	1 (1.0%)
p.S1025N (c.3074G>A)	0 (0%)	0 (0%)	1 (1.0%)
p.T1029M (c.3086C>T)	0 (0%)	0 (0%)	1 (1.0%)
p.D1051N (c.3151G>A)	0 (0%)	0 (0%)	1 (1.0%)
p.S1071P (c.3211T>C)	0 (0%)	0 (0%)	1 (1.0%)
p.D1072G (c.3215A>G)	0 (0%)	0 (0%)	1 (1.0%)
p.V1097A (c.3290T>C)	0 (0%)	0 (0%)	1 (1.0%)
p.P1108H (c.3323C>A)	0 (0%)	0 (0%)	1 (1.0%)
p.Q1113E (c.3337C>G)	0 (0%)	0 (0%)	1 (1.0%)
p.P1117S (c.3349C>T)	0 (0%)	0 (0%)	1 (1.0%)
p.A1118V (c.3353C>T)	0 (0%)	0 (0%)	1 (1.0%)
p.G1134V (c.3401G>T)	0 (0%)	0 (0%)	1 (1.0%)
p.P1136S (c.3406C>T)	0 (0%)	0 (0%)	1 (1.0%)
p.I1208V (c.3622A>G)	0 (0%)	0 (0%)	1 (1.0%)
p.A1210V (c.3629C>T)	0 (0%)	0 (0%)	1 (1.0%)
