# Supplementary material for: Simulation analysis of EGFR mutation detection: Oncomine Dx target test and AmoyDx panel impact on lung cancer treatment decisions
Source: Sci Rep. 2024 Jan 18;14:1594. doi: 10.1038/s41598-024-52006-6 (PMC10796947; doi:10.1038/s41598-024-52006-6)
Supplement: Supplementary file 4 — Supplementary Table 4. [file 41598_2024_52006_MOESM4_ESM.xlsx]

## Sheet: Sheet1
Supplementary Table 4. EGFR co-mutation and actionable potential
ID	Type	Exon	Mutation	Coding	Category	CIViC	OncoKB	CIViC or OncoKB
P065	SNV	21	p.L858R	c.2573T>G	Both	Actionable	Actionable	Actionable
P065	SNV	20	p.R776C	c.2326C>T	Not targeted	Actionable	NA	Actionable
P077	SNV	20	p.T790M	c.2369C>T	Both	Actionable	Actionable	Actionable
P077	MNV	21	p.L858R(*)	c.2573_2574delTGinsGT	Not targeted	NA	Actionable	Actionable
Note: L858R(*) mutation is attributed to a multi-nucleotide variant (c.2573_2574delTGinsGT), not a common variant (c.2573T>G)
NA, not abailable
