# Supplementary material for: Simulation analysis of EGFR mutation detection: Oncomine Dx target test and AmoyDx panel impact on lung cancer treatment decisions
Source: Sci Rep. 2024 Jan 18;14:1594. doi: 10.1038/s41598-024-52006-6 (PMC10796947; doi:10.1038/s41598-024-52006-6)
Supplement: Supplementary file 5 — Supplementary Table 5. [file 41598_2024_52006_MOESM5_ESM.xlsx]

## Sheet: combie_list
Supplementary Table 5. Mutation lists targeted by Oncomine Dx Target Test and AmoyDx Pan Lung Cancer PCR Panel
No	Gene	Exon	Amino acid change	Coding	Mutation targeted by ODxTT	Mutation targeted by Amoy
1	EGFR	3	p.R108G	c.322A>G	Yes	No
2	EGFR	3	p.R108K	c.323G>A	Yes	No
3	EGFR	7	p.A289T	c.865G>A	Yes	No
4	EGFR	7	p.A289D	c.866C>A	Yes	No
5	EGFR	7	p.A289V	c.866C>T	Yes	No
6	EGFR	12	p.S492R	c.1474A>C	Yes	No
7	EGFR	12	p.S492R	c.1476C>A	Yes	No
8	EGFR	15	p.G598A	c.1793G>C	Yes	No
9	EGFR	15	p.G598V	c.1793G>T	Yes	No
10	EGFR	18	p.E709K	c.2125G>A	Yes	No
11	EGFR	18	p.E709A	c.2126A>C	Yes	No
12	EGFR	18	p.E709G	c.2126A>G	Yes	No
13	EGFR	18	p.E709V	c.2126A>T	Yes	No
14	EGFR	18	p.L718V	c.2152C>G	Yes	No
15	EGFR	18	p.L718Q	c.2153T>A	Yes	No
16	EGFR	18	p.G719S	c.2155G>A	Yes	Yes
17	EGFR	18	p.G719C	c.2155G>T	Yes	Yes
18	EGFR	18	p.G719D	c.2156G>A	Yes	No
19	EGFR	18	p.G719A	c.2156G>C	Yes	Yes
20	EGFR	18	p.G724S	c.2170G>A	Yes	No
21	EGFR	19	p.I744T	c.2231T>C	Yes	No
22	EGFR	19	p.K745_E749del	c.2233_2247delAAGGAATTAAGAGAA	Yes	No
23	EGFR	19	p.K745_A750delinsT	c.2234_2248delAGGAATTAAGAGAAG	Yes	No
24	EGFR	19	p.E746_E749del	c.2235_2246delGGAATTAAGAGA	Yes	No
25	EGFR	19	p.E746_A750del	c.2235_2249delGGAATTAAGAGAAGC	Yes	Yes
26	EGFR	19	p.E746_T751delinsI	c.2235_2252delGGAATTAAGAGAAGCAACinsAAT	Yes	Yes
27	EGFR	19	p.E746_A750del	c.2236_2250delGAATTAAGAGAAGCA	Yes	Yes
28	EGFR	19	p.E746_T751del	c.2236_2253delGAATTAAGAGAAGCAACA	Yes	Yes
29	EGFR	19	p.E746_T751delinsA	c.2237_2251delAATTAAGAGAAGCAA	Yes	Yes
30	EGFR	19	p.E746_T751delinsVA	c.2237_2253delAATTAAGAGAAGCAACAinsTTGCT	Yes	No
31	EGFR	19	p.E746_S752delinsV	c.2237_2255delAATTAAGAGAAGCAACATCinsT	Yes	Yes
32	EGFR	19	p.L747_A750delinsP	c.2238_2248delATTAAGAGAAGinsGC	Yes	Yes
33	EGFR	19	p.L747_T751delinsQ	c.2238_2252delATTAAGAGAAGCAACinsGCA	Yes	Yes
34	EGFR	19	p.E746_S752delinsD	c.2238_2255delATTAAGAGAAGCAACATC	Yes	Yes
35	EGFR	19	p.E746_R748del	c.2239_2247delTTAAGAGAA	Yes	Yes
36	EGFR	19	p.L747_A750delinsP	c.2239_2248delTTAAGAGAAGinsC	Yes	Yes
37	EGFR	19	p.L747_T751delinsP	c.2239_2251delTTAAGAGAAGCAAinsC	Yes	Yes
38	EGFR	19	p.L747_S752del	c.2239_2256delTTAAGAGAAGCAACATCT	Yes	Yes
39	EGFR	19	p.L747_P753delinsQ	c.2239_2258delTTAAGAGAAGCAACATCTCCinsCA	Yes	Yes
40	EGFR	19	p.L747_T751delinsS	c.2240_2251delTAAGAGAAGCAA	Yes	Yes
41	EGFR	19	p.L747_T751del	c.2240_2254delTAAGAGAAGCAACAT	Yes	Yes
42	EGFR	19	p.L747_P753delinsS	c.2240_2257delTAAGAGAAGCAACATCTC	Yes	Yes
43	EGFR	20	p.A763_Y764insFQEA	c.2284-5_2290dup	Yes	No
44	EGFR	20	p.A767_S768insYVM	c.2301_2302insTACGTGATG	Yes	No
45	EGFR	20	p.M766_A767insATL	c.2302_2303insCGCTGGCCA	Yes	No
46	EGFR	20	p.M766_A767insAI	c.2302_2303insTAGCCA	Yes	No
47	EGFR	20	p.S768_V769insVAN	c.2303_2304insTGTGGCCAA	Yes	No
48	EGFR	20	p.M766_A767insASV	c.2303_2304insTGTGGCCAG	Yes	No
49	EGFR	20	p.S768_V769delinsIL	c.2303_2305delGCGinsTCC	Yes	No
50	EGFR	20	p.S768_V769delinsIL	c.2303_2305delGCGinsTCT	Yes	No
51	EGFR	20	p.S768I	c.2303G>T	Yes	Yes
52	EGFR	20	p.V769_D770insMASVD	c.2307_2308insATGGCCAGCGTGGAC	Yes	No
53	EGFR	20	p.S768_V769insVC	c.2307_2308insTGCGTG	Yes	No
54	EGFR	20	p.D770delinsNNPH	c.2308_2308delGinsAACAACCCCC	Yes	No
55	EGFR	20	p.M766_A767insASV	c.2308_2309insCCAGCGTGG	Yes	No
56	EGFR	20	p.D770delinsGTH	c.2308_2309insGCACAC	Yes	No
57	EGFR	20	p.A767_S768insSVG	c.2308_2309insGCAGCGTGG	Yes	Yes
58	EGFR	20	p.A767_S768insSVG	c.2308_2309insGGAGCGTGG	Yes	No
59	EGFR	20	p.V769_D770insGG	c.2308_2309insGGGGGG	Yes	No
60	EGFR	20	p.S768_V769insVGV	c.2308_2309insGGGTCGTGG	Yes	No
61	EGFR	20	p.D770delinsGY	c.2308_2309insGTT	Yes	Yes
62	EGFR	20	p.S768_V769insV	c.2308_2309insTGG	Yes	No
63	EGFR	20	p.A767_V769dup	c.2309_2310delACinsCCAGCGTGGAT	Yes	No
64	EGFR	20	p.V769_D770insERG	c.2309_2310insGCGTGGAGA	Yes	No
65	EGFR	20	p.D770_N771delinsAGH	c.2309_2311delACAinsCTGGCC	Yes	No
66	EGFR	20	p.D770_N771delinsAGG	c.2309_2312delACAAinsCTGGTGG	Yes	No
67	EGFR	20	p.D770_N771insH	c.2310_2311insCAC	Yes	No
68	EGFR	20	p.D770_N771insQRG	c.2310_2311insCAGCGTGGC	Yes	No
69	EGFR	20	p.D770_N771insAPW	c.2310_2311insGCACCGTGG	Yes	No
70	EGFR	20	p.D770_N771insG	c.2310_2311insGGC	Yes	Yes
71	EGFR	20	p.D770_N771insGT	c.2310_2311insGGCACA	Yes	Yes
72	EGFR	20	p.V769_D770insDG	c.2310_2311insGGCGAC	Yes	No
73	EGFR	20	p.D770_N771insG	c.2310_2311insGGG	Yes	Yes
74	EGFR	20	p.V769_D770insDG	c.2310_2311insGGGGAC	Yes	Yes
75	EGFR	20	p.D770_N771insGL	c.2310_2311insGGGTTA	Yes	Yes
76	EGFR	20	p.D770_N771insGF	c.2310_2311insGGGTTT	Yes	Yes
77	EGFR	20	p.D770_N771insG	c.2310_2311insGGT	Yes	Yes
78	EGFR	20	p.D770_N771insY	c.2310_2311insTAC	Yes	No
79	EGFR	20	p.A763_Y764insYVMASVD	c.2310_2311insTACGTGATGGCCAGCGTGGAC	Yes	No
80	EGFR	20	p.N771delinsPH	c.2311_2311delAinsCCCC	Yes	No
81	EGFR	20	p.N771delinsGY	c.2311_2311delAinsGGTT	Yes	No
82	EGFR	20	p.N771delinsVH	c.2311_2311delAinsGTCC	Yes	No
83	EGFR	20	p.N771delinsGF	c.2311_2312delAAinsGGGTT	Yes	No
84	EGFR	20	p.N771delinsTH	c.2311_2312insCAC	Yes	No
85	EGFR	20	p.D770_N771insT	c.2311_2312insCCA	Yes	No
86	EGFR	20	p.N771delinsSTH	c.2311_2312insGCACCC	Yes	No
87	EGFR	20	p.D770_N771insSVE	c.2311_2312insGCGTCGAAA	Yes	No
88	EGFR	20	p.A767_S768insSVD	c.2311_2312insGCGTGGACA	Yes	Yes
89	EGFR	20	p.N771delinsSH	c.2311_2312insGTC	Yes	No
90	EGFR	20	p.N771delinsSGH	c.2311_2312insGTGGCC	Yes	No
91	EGFR	20	p.D770_N771insMATP	c.2311_2312insTGGCCACCCCCA	Yes	No
92	EGFR	20	p.N771delinsKH	c.2312_2313insACA	Yes	No
93	EGFR	20	p.N771delinsKL	c.2312_2313insACT	Yes	Yes
94	EGFR	20	p.V769_D770insDK	c.2312_2313insGGACAA	Yes	No
95	EGFR	20	p.N771delinsKG	c.2313_2313delCinsGGGG	Yes	No
96	EGFR	20	p.D770_N771insN	c.2313_2314insAAC	Yes	No
97	EGFR	20	p.N771_P772insT	c.2313_2314insACA	Yes	No
98	EGFR	20	p.N771_P772insV	c.2313_2314insGTC	Yes	No
99	EGFR	20	p.N771_P772insL	c.2313_2314insTTG	Yes	No
100	EGFR	20	p.D770_N771insNH	c.2314_2315insACAACC	Yes	No
101	EGFR	20	p.N771_P772insH	c.2314_2315insACC	Yes	No
102	EGFR	20	p.N771_P772insHH	c.2314_2315insACCACC	Yes	No
103	EGFR	20	p.N771_P772insRH	c.2314_2315insGGCACC	Yes	No
104	EGFR	20	p.N771_P772insL	c.2314_2315insTCC	Yes	No
105	EGFR	20	p.N771_P772insPTH	c.2315_2316insGACACACCC	Yes	No
106	EGFR	20	p.V769_D770insDNP	c.2315_2316insGGACAACCC	Yes	No
107	EGFR	20	p.P772_H773insTP	c.2316_2316delCinsAACCCCT	Yes	No
108	EGFR	20	p.P772_H773insHPHP	c.2316_2316delCinsTCACCCTCACCCT	Yes	No
109	EGFR	20	p.D770_N771insNP	c.2316_2317insAACCCC	Yes	No
110	EGFR	20	p.D770_N771insNPTP	c.2316_2317insACACCCAACCCC	Yes	No
111	EGFR	20	p.V769_D770insDNP	c.2316_2317insGACAACCCC	Yes	No
112	EGFR	20	p.D770_N771insNPG	c.2316_2317insGGAAACCCC	Yes	No
113	EGFR	20	p.D770_N771insNPG	c.2316_2317insGGCAACCCC	Yes	No
114	EGFR	20	p.P772_H773insGT	c.2316_2317insGGCACC	Yes	No
115	EGFR	20	p.S768_V769insVDNP	c.2316_2317insGTGGACAACCCC	Yes	No
116	EGFR	20	p.P772_H773insV	c.2316_2317insGTT	Yes	Yes
117	EGFR	20	p.H773delinsNPY	c.2317_2317delCinsAACCCCT	Yes	No
118	EGFR	20	p.D770_N771insNPP	c.2317_2318insCCAACCCCC	Yes	No
119	EGFR	20	p.H773delinsPNPY	c.2317_2318insCTAACCCCT	Yes	Yes
120	EGFR	20	p.H773delinsRY	c.2317_2318insGTT	Yes	No
121	EGFR	20	p.P772_H773insHN	c.2319_2320insAACCAC	Yes	No
122	EGFR	20	p.D770_N771insNPH	c.2319_2320insAACCCCCAC	Yes	Yes
123	EGFR	20	p.H773_V774insTQPP	c.2319_2320insACACAACCCCCC	Yes	No
124	EGFR	20	p.P772_H773insH	c.2319_2320insCAC	Yes	Yes
125	EGFR	20	p.H773_V774insQ	c.2319_2320insCAG	Yes	No
126	EGFR	20	p.N771_P772insPH	c.2319_2320insCCCCAC	Yes	Yes
127	EGFR	20	p.P772_H773insHA	c.2320_2321insCCCACG	Yes	Yes
128	EGFR	20	p.D770_N771insNPHG	c.2320_2321insGCAACCCCCACG	Yes	No
129	EGFR	20	p.P772_H773insHV	c.2321_2322insCCACGT	Yes	Yes
130	EGFR	20	p.P772_H773insHV	c.2322_2323insCACGTG	Yes	Yes
131	EGFR	20	p.V774_C775insPR	c.2322_2323insCCACGT	Yes	No
132	EGFR	20	p.N771_P772insPHV	c.2322_2323insCCCCACGTG	Yes	No
133	EGFR	20	p.C775Y	c.2324G>A	Yes	No
134	EGFR	20	p.T790M	c.2369C>T	Yes	Yes
135	EGFR	20	p.L792V	c.2374C>G	Yes	No
136	EGFR	20	p.L792H	c.2375T>A	Yes	No
137	EGFR	20	p.G796S	c.2386G>A	Yes	No
138	EGFR	20	p.G796R	c.2386G>C	Yes	No
139	EGFR	20	p.G796C	c.2386G>T	Yes	No
140	EGFR	20	p.C797S	c.2389T>A	Yes	Yes
141	EGFR	20	p.C797S	c.2390G>C	Yes	Yes
142	EGFR	21	p.T854I	c.2561C>T	Yes	No
143	EGFR	21	p.L858M	c.2572C>A	Yes	No
144	EGFR	21	p.L858R	c.2573T>G	Yes	Yes
145	EGFR	21	p.L861Q	c.2582T>A	Yes	Yes
146	EGFR	21	p.L861R	c.2582T>G	Yes	No
147	EGFR	19	p.E746_S752>A	c.2237_2254del18	No	Yes
148	EGFR	19	p.L747_T751del	c.2239_2253del15	No	Yes
149	EGFR	19	p.L747_T751del	c.2238_2252delATTAAGAGAAGCAAC	No	Yes
150	EGFR	19	p.L747_S752delinsQ	c.2239_2256delTTAAGAGAAGCAACATCTinsCAA	No	Yes
151	EGFR	19	p.L747_A750>P	c.2239_2250>CCC	No	Yes
152	EGFR	19	p.L747_K754>QL	c.2239_2261>CAATT	No	Yes
153	EGFR	19	p.E746_K754>EQHL	c.2238_2261>GCAACATCT	No	Yes
154	EGFR	19	p.L747_S752>Q	c.2238_2256>GCAA	No	Yes
155	EGFR	20	p.V769_D770insASV	c.2307_2308insGCCAGCGTG	No	Yes
156	EGFR	20	p.V769_D770insASV	c.2309_2310AC>CCAGCGTGGAT	No	Yes
157	EGFR	20	p.N771_P772insH	c.2311_2312insACC	No	Yes
158	EGFR	20	p.H773_V774insY	c.2319_2320insTAC	No	Yes
159	EGFR	20	p.N771_P772insHH	c.2311_2312insACCACC	No	Yes
160	EGFR	20	p.P772_H773insDNP	c.2307_2308insGACAACCCC	No	Yes
161	EGFR	20	p.N771delinsGF	c.2311_2312delinsGGGTT	No	Yes
162	EGFR	20	p.N771_P772delinsSVDNR	c.2312_2315delinsGCGTGGACAACCG	No	Yes
163	EGFR	20	p.N771_P772insVDN	c.2307_2308insGACAACGTG	No	Yes
164	EGFR	20	p.P772_H773insTP	c.2316delinsAACCCCT	No	Yes
ODxTT, Oncomine Dx Target Test
