# Supplementary material for: Simulation analysis of EGFR mutation detection: Oncomine Dx target test and AmoyDx panel impact on lung cancer treatment decisions
Source: Sci Rep. 2024 Jan 18;14:1594. doi: 10.1038/s41598-024-52006-6 (PMC10796947; doi:10.1038/s41598-024-52006-6)
Supplement: Supplementary file 6 — Supplementary Table 6. [file 41598_2024_52006_MOESM6_ESM.xlsx]

## Sheet: 01-Mar-2023-ClinicalEvidenceSum
Supplementary Table 6. Actionable mutations in CIViC database
molecular_profile	molecular_profile_id	disease	doid	phenotypes	therapies	therapy_interaction_type	evidence_type	evidence_direction	evidence_level	significance	evidence_statement	citation_id	source_type	asco_abstract_id	citation	nct_ids	rating	evidence_status	evidence_id	variant_origin	last_review_date	evidence_civic_url	molecular_profile_civic_url	is_flagged
EGFR L858R	33	Lung Non-small Cell Carcinoma	3908		Erlotinib,Gefitinib	Substitutes	Predictive	Supports	B	Sensitivity/Response	There is no statistical difference in progression free survival between lung cancer patients treated with gefitinib or erlotinib with EGFR L858R mutations (N=72/242; univariate: P=0.283; multivariate: P=0.250) compared to patients with Exon 19 mutations (N=170).	24736073	PubMed		Lim et al., 2014, J Thorac Oncol		3	accepted	229	Somatic	2023-01-09 21:46:25 UTC	https://civicdb.org/links/evidence_items/229	https://civicdb.org/links/molecular_profiles/33	FALSE
EGFR T790M	34	Lung Non-small Cell Carcinoma	3908		Erlotinib		Predictive	Supports	A	Resistance	The T790M mutation in EGFR has been shown to confer resistance to the tyrosine kinase inhibitor erlotinib, and patients harboring this mutation that are placed on the drug are likely to relapse.	25668228	PubMed		Denis et al., 2015, Clin. Chim. Acta		5	accepted	238	Somatic	2023-01-09 21:46:26 UTC	https://civicdb.org/links/evidence_items/238	https://civicdb.org/links/molecular_profiles/34	FALSE
EGFR T790M	34	Lung Non-small Cell Carcinoma	3908		Gefitinib		Predictive	Supports	B	Resistance	In non-small cell lung cancer, the appearance of T790M mutation leads to resistance to gefitinib.	15728811	PubMed		Kobayashi et al., 2005, N. Engl. J. Med.		3	accepted	239	Somatic	2023-01-09 21:46:26 UTC	https://civicdb.org/links/evidence_items/239	https://civicdb.org/links/molecular_profiles/34	FALSE
EGFR T790M	34	Lung Non-small Cell Carcinoma	3908		Dacomitinib		Predictive	Supports	B	Resistance	In Lung Cancer patients with acquired resistance to Dacomitinib (PF00299804), MET amplification and EGFR T790M were found to be the primary drivers of resistance.	21430269	PubMed		Sequist et al., 2011, Sci Transl Med		4	accepted	240	Somatic	2023-01-09 21:46:26 UTC	https://civicdb.org/links/evidence_items/240	https://civicdb.org/links/molecular_profiles/34	FALSE
EGFR Exon 19 Deletion	133	Lung Non-small Cell Carcinoma	3908		Gefitinib		Predictive	Supports	D	Sensitivity/Response	Exon 19 deletion has been shown to be correlated with gefitinib response.	16730237	PubMed		Ji et al., 2006, Cancer Cell		4	accepted	273	Somatic	2023-01-09 21:46:28 UTC	https://civicdb.org/links/evidence_items/273	https://civicdb.org/links/molecular_profiles/133	FALSE
EGFR G719S	134	Lung Non-small Cell Carcinoma	3908		Gefitinib		Predictive	Supports	D	Sensitivity/Response	Gefinitib has been shown to be effective in treating cell lines with G719S missense mutations.	15118125	PubMed		Paez et al., 2004, Science		4	accepted	274	Somatic	2023-01-09 21:46:28 UTC	https://civicdb.org/links/evidence_items/274	https://civicdb.org/links/molecular_profiles/134	FALSE
EGFR L858R	33	Lung Non-small Cell Carcinoma	3908		Gefitinib,Erlotinib	Substitutes	Predictive	Supports	B	Sensitivity/Response	In NSCLC patients treated with EGFR tyrosine kinase inhibitors, the presence of L858R mutation is prognostic for better progression free survival.	24457318	PubMed		Fukihara et al., 2014, Oncology		4	accepted	275	Somatic	2023-01-09 21:46:25 UTC	https://civicdb.org/links/evidence_items/275	https://civicdb.org/links/molecular_profiles/33	FALSE
EGFR L858R	33	Lung Non-small Cell Carcinoma	3908		Gefitinib		Predictive	Supports	D	Sensitivity/Response	Gefinitib has been shown to be effective in treating cell lines with L858R missense mutations.	15118125	PubMed		Paez et al., 2004, Science		4	accepted	276	Somatic	2023-01-09 21:46:25 UTC	https://civicdb.org/links/evidence_items/276	https://civicdb.org/links/molecular_profiles/33	FALSE
EGFR T790M	34	Lung Non-small Cell Carcinoma	3908		Pemetrexed,Erlotinib	Combination	Predictive	Supports	C	Sensitivity/Response	In an NSCLC patient initially with L858R mutation, pemetrexed and cisplatin combination treatment was followed by erlotinib treatment. A slow progression developed which was found to be positive for L858R as well as T790M mutation which confers resistance to tyrosine kinase inhibitors. Due to slow tumor growth erlotinib was continued despite T790M, with re-addition of premetrexed, and this reduce…	24636847	PubMed		Li et al., 2014, Lung Cancer		3	accepted	277	Somatic	2023-01-09 21:46:26 UTC	https://civicdb.org/links/evidence_items/277	https://civicdb.org/links/molecular_profiles/34	FALSE
EGFR T790M	34	Lung Non-small Cell Carcinoma	3908		Staurosporine		Predictive	Supports	E	Sensitivity/Response	In NSCLC containing a T790M mutation, staurosporine may be inhibitive of EGFR, especially when an L858R mutation is also present.	24658966	PubMed		Ai et al., 2014, Amino Acids		1	accepted	278	Somatic	2023-01-09 21:46:26 UTC	https://civicdb.org/links/evidence_items/278	https://civicdb.org/links/molecular_profiles/34	FALSE
EGFR Exon 19 Deletion	133	Lung Non-small Cell Carcinoma	3908		Gefitinib,Erlotinib	Substitutes	Predictive	Supports	B	Sensitivity/Response	NSCLC patients with exon 19 deletions in EGFR had longer overall survival than patients with an L858R mutation when treated with gefitinib or erlotinib (38 versus 17 months; P = 0.04).	16818686	PubMed		Jackman et al., 2006, Clin. Cancer Res.		4	accepted	413	Somatic	2023-01-09 21:46:28 UTC	https://civicdb.org/links/evidence_items/413	https://civicdb.org/links/molecular_profiles/133	FALSE
EGFR T790M	34	Lung Cancer	1324		Gefitinib,Multikinase Inhibitor AEE788	Sequential	Predictive	Supports	D	Resistance	Lung cancers can accumulate activating mutations in oncogenes such as EGFR. The common L858R EGFR mutation has been shown previously to be sensitive to small molecular tyrosine kinase inhibitors (ie. erlotinib). In response, tumors may accumulate an additional 'gatekeeper' mutation in EGFR, T790M. Authors show that T790M retain low affinity for gefitinib and that introduction of T790M in the pres…	18227510	PubMed		Yun et al., 2008, Proc. Natl. Acad. Sci. U.S.A.		5	accepted	642	Somatic	2023-01-09 21:46:26 UTC	https://civicdb.org/links/evidence_items/642	https://civicdb.org/links/molecular_profiles/34	FALSE
EGFR T790M	34	Lung Non-small Cell Carcinoma	3908		Rociletinib		Predictive	Supports	B	Sensitivity/Response	In a phase1-2 study, patients with the T790M mutation were more sensitive to rocelitinib in comparison to patients with T790M-negative NSCLC.	25923550	PubMed		Sequist et al., 2015, N. Engl. J. Med.	NCT01526928	4	accepted	646	Somatic	2023-01-09 21:46:26 UTC	https://civicdb.org/links/evidence_items/646	https://civicdb.org/links/molecular_profiles/34	FALSE
EGFR Overexpression	193	Lung Non-small Cell Carcinoma	3908		Epidermal Growth Factor Receptor Tyrosine Kinase Inhibitor		Predictive	Supports	B	Sensitivity/Response	EGFR overexpression was correlated with longer overall survival in patients with advanced NSCLC treated with first line chemotherapy and cetuximab than those treated with first line chemotherapy alone.	22056021	PubMed		Pirker et al., 2012, Lancet Oncol.	NCT00148798	4	accepted	693	N/A	2023-01-09 21:46:29 UTC	https://civicdb.org/links/evidence_items/693	https://civicdb.org/links/molecular_profiles/193	FALSE
EGFR Overexpression	193	Lung Non-small Cell Carcinoma	3908		Epidermal Growth Factor Receptor Tyrosine Kinase Inhibitor		Predictive	Supports	B	Sensitivity/Response	In this prospective study in 37 patients of whom 34 were treated with different EGFR inhibitors (gefitinib, erlotinib, afatinib), EGFR mutations and a higher relative expression of EGFR in comparison to MET expression were correlated with longer PFS.	26439803	PubMed		Park et al., 2015, Oncotarget		3	accepted	737	N/A	2023-01-09 21:46:29 UTC	https://civicdb.org/links/evidence_items/737	https://civicdb.org/links/molecular_profiles/193	FALSE
EGFR T790M	34	Lung Non-small Cell Carcinoma	3908		Rociletinib		Predictive	Supports	D	Sensitivity/Response	CO-1686 (Rociletinib) more effectively induced apoptosis in EGFR mutated (T790M and others) NSCLC cell lines than those harboring wildtype EGFR. CO-1686 also more effectively reduced tumor volume of mouse xenografts harboring the T790M than those with wildtype EGFR.	24065731	PubMed		Walter et al., 2013, Cancer Discov		3	accepted	762	Somatic	2023-01-09 21:46:26 UTC	https://civicdb.org/links/evidence_items/762	https://civicdb.org/links/molecular_profiles/34	FALSE
EGFR L858R	33	Lung Adenocarcinoma	3910		Afatinib		Predictive	Supports	B	Sensitivity/Response	A phase III clinical trial (NCT00949650) found that median progression free survival among patients with exon 19 deletions or L858R EGFR mutations (n = 308) was 13.6 months for afatinib and 6.9 months for chemotherapy (HR, 0.47; 95% CI, 0.34 to 0.65; P = 0.001).	23816960	PubMed		Sequist et al., 2013, J. Clin. Oncol.	NCT00949650	4	accepted	879	Somatic	2023-01-09 21:46:25 UTC	https://civicdb.org/links/evidence_items/879	https://civicdb.org/links/molecular_profiles/33	FALSE
EGFR Exon 19 Deletion	133	Lung Adenocarcinoma	3910		Afatinib		Predictive	Supports	B	Sensitivity/Response	A phase III clinical trial (NCT00949650) found that median progression free survival among patients with EGFR exon 19 deletion was 13.6 months for afatinib and 6.9 months for chemotherapy (HR, 0.47; 95% CI, 0.34 to 0.65; P = .001). 308 patients had either exon 19 or L858 mutations.	23816960	PubMed		Sequist et al., 2013, J. Clin. Oncol.	NCT00949650	4	accepted	880	Somatic	2023-01-09 21:46:28 UTC	https://civicdb.org/links/evidence_items/880	https://civicdb.org/links/molecular_profiles/133	FALSE
EGFR Exon 19 Deletion	133	Lung Non-small Cell Carcinoma	3908		Afatinib		Predictive	Supports	D	Sensitivity/Response	Stable HEK293 cell lines expressing mutant EGFR cDNAs were created (using a pQCLIN retroviral vector) and their drug sensitivities to afatinib were examined by MTT assay. Phorphorylation of EGFR was assayed by Western blot. The 50% inhibitory concentration (IC50) of afatinib was significantly lower in cells harboring EGFR exon 19 deletion than in cells harboring EGFR L858R.	25862853	PubMed		Banno et al., 2015, Anticancer Res.		2	accepted	881	Somatic	2023-01-09 21:46:28 UTC	https://civicdb.org/links/evidence_items/881	https://civicdb.org/links/molecular_profiles/133	FALSE
EGFR Exon 19 Deletion	133	Lung Adenocarcinoma	3910		Afatinib		Predictive	Supports	B	Sensitivity/Response	In a phase 2 study (NCT00525148), patients with lung adenocarcinoma (stage IIIb with pleural effusion or stage IV) and EGFR mutations, treated with afatinib, were assessed by objective response. In total, 129 patients were treated with afatinib. 66% of the 106 patients with two common activating EGFR mutations (exon 19 deletion or L858R) had an objective response compared to 39% of 23 patients wi…	22452895	PubMed		Yang et al., 2012, Lancet Oncol.	NCT00525148	3	accepted	882	Somatic	2023-01-09 21:46:28 UTC	https://civicdb.org/links/evidence_items/882	https://civicdb.org/links/molecular_profiles/133	FALSE
EGFR L858R	33	Lung Adenocarcinoma	3910		Afatinib		Predictive	Supports	B	Sensitivity/Response	In a phase 2 study of patients with lung adenocarcinoma (stage IIIb with pleural effusion or stage IV) and EGFR mutations, treated with afatinib were assessed by objective response. 129 patients were treated with afatinib. 66% of the 106 patients with two common activating EGFR mutations (deletion 19 or L858R) had an objective response compared to 39% of 23 patients with less common mutations.	22452895	PubMed		Yang et al., 2012, Lancet Oncol.	NCT00525148	3	accepted	883	Somatic	2023-01-09 21:46:25 UTC	https://civicdb.org/links/evidence_items/883	https://civicdb.org/links/molecular_profiles/33	FALSE
EGFR Exon 19 Deletion	133	Lung Non-small Cell Carcinoma	3908		Erlotinib		Predictive	Supports	B	Sensitivity/Response	A randomized phase 3 trial involving 173 NSCLC patients with EGFR mutations (exon 19 deletion or L858R mutation in exon 21) with no history of chemotherapy for metastatic disease. Patients were randomly allocated (1:1) to receive either erlotinib or standard chemotherapy. The primary endpoint was progression-free survival (PFS). Median PFS was 9.7 months in the erlotinib group, compared with 5.2 …	22285168	PubMed		Rosell et al., 2012, Lancet Oncol.	NCT00446225	3	accepted	884	Somatic	2023-01-09 21:46:28 UTC	https://civicdb.org/links/evidence_items/884	https://civicdb.org/links/molecular_profiles/133	FALSE
EGFR L858R	33	Lung Non-small Cell Carcinoma	3908		Erlotinib		Predictive	Supports	B	Sensitivity/Response	A randomized phase 3 trial (NCT00446225) involving 173 NSCLC patients with EGFR mutations (exon 19 deletion or L858R mutation in exon 21) with no history of chemotherapy for metastatic disease. Patients were randomly allocated (1:1) to receive either erlotinib or standard chemotherapy. The primary endpoint was progression-free survival (PFS). Median PFS was 9.7 months in the erlotinib group, comp…	22285168	PubMed		Rosell et al., 2012, Lancet Oncol.	NCT00446225	3	accepted	885	Somatic	2023-01-09 21:46:25 UTC	https://civicdb.org/links/evidence_items/885	https://civicdb.org/links/molecular_profiles/33	FALSE
EGFR Exon 18 Overexpression	371	Lung Non-small Cell Carcinoma	3908		Bevacizumab,Erlotinib	Combination	Predictive	Supports	B	Sensitivity/Response	Overexpression of EGFR exon 18 (Affymetrix Human Exon 1.0 ST) in tumor or blood samples was associated with tumor shrinkage, independently of EGFR mutational status in NSCLC treated with bevacizumab and erlotinib. 76 patients were analyzed for this study.	24039832	PubMed		Baty et al., 2013, PLoS ONE		2	accepted	898	N/A	2023-01-09 21:46:33 UTC	https://civicdb.org/links/evidence_items/898	https://civicdb.org/links/molecular_profiles/371	FALSE
EGFR Y1092 PHOSPHORYLATION	386	Lung Non-small Cell Carcinoma	3908		Gefitinib,Erlotinib	Substitutes	Predictive	Supports	B	Sensitivity/Response	While EGFR mutation is a strong predictive factor for EGFR inhibition, some patients with EGFR wild-type also respond. The authors investigated whether phosphorylated EGFR could be a potential predictive biomarker in patients with wild-type EGFR. Phosphorylation of Y1068 (assessed by IHC) was associated with improved progression free survival (PFS) in 205 patients with stage IIb and IV NSCLC trea…	22901364	PubMed		Wang et al., 2012, J. Exp. Clin. Cancer Res.		3	accepted	923	N/A	2023-01-09 21:46:33 UTC	https://civicdb.org/links/evidence_items/923	https://civicdb.org/links/molecular_profiles/386	FALSE
EGFR Amplification	190	Lung Non-small Cell Carcinoma	3908		Epidermal Growth Factor Receptor Tyrosine Kinase Inhibitor		Predictive	Supports	B	Sensitivity/Response	A meta-analysis of EGFR gene copy number as a predictive biomarker for patients receiving tyrosine kinase inhibitor treatment was performed. In total, 20 (1689 patients, 594 with increased gene copy number), 10 (822 patients, 290 with increased gene copy number) and 5 studies (294 patients, 129 with increased gene copy number) were analyzed for overall survival (OS), progression-free survival (PF…	20826716	PubMed		Dahabreh et al., 2011, Ann. Oncol.		4	accepted	948	Somatic	2023-01-09 21:46:29 UTC	https://civicdb.org/links/evidence_items/948	https://civicdb.org/links/molecular_profiles/190	FALSE
EGFR Overexpression	193	Lung Non-small Cell Carcinoma	3908		Gefitinib		Predictive	Supports	B	Sensitivity/Response	82 patients treated with gefitinib were retrospectively analyzed for EGFR mRNA expression (rt-PCR in 64 patients). Patients with high EGFR mRNA expression (>5.01) had 43% response probability, whereas patients with low EGFR mRNA expression had 8% response probability (P = 0.006). PFS but not OS was also longer in patients with high EGFR mRNA expression.	16707605	PubMed		Dziadziuszko et al., 2006, Clin. Cancer Res.		3	accepted	954	N/A	2023-01-09 21:46:29 UTC	https://civicdb.org/links/evidence_items/954	https://civicdb.org/links/molecular_profiles/193	FALSE
EGFR T790M	34	Lung Non-small Cell Carcinoma	3908		Osimertinib		Predictive	Supports	D	Sensitivity/Response	Cell line, xenograft, and transgenic models were used to establish Osimertinib as an inhibitor of both EGFR mutation sensitizing (L858M, del exon 19) and T790M resistance mutants. Preclinically, the drug inhibits signaling pathways and cellular growth in both EGFRm(+) and EGFRm(+)/T790M(+) mutant cell lines in vitro, with lower activity against wild-type EGFR lines. Sustained tumor regression was…	24893891	PubMed		Cross et al., 2014, Cancer Discov		3	accepted	963	Somatic	2023-01-09 21:46:26 UTC	https://civicdb.org/links/evidence_items/963	https://civicdb.org/links/molecular_profiles/34	FALSE
EGFR C797S	411	Lung Non-small Cell Carcinoma	3908		Osimertinib		Predictive	Supports	B	Resistance	An EGFR resistance mutation, C797S, was discovered by deep sequencing of cell-free plasma DNA (cfDNA) from patients with advanced lung cancer whose tumors had developed resistance to osimertinib. Expression of this mutant EGFR construct in a cell line rendered it resistant to osimertinib. ddPCR on serial cfDNA specimens collected from 15 osimertinib-treated subjects (all positive for T790M before…	25939061	PubMed		Thress et al., 2015, Nat. Med.		3	accepted	964	Somatic	2023-01-09 21:46:33 UTC	https://civicdb.org/links/evidence_items/964	https://civicdb.org/links/molecular_profiles/411	FALSE
EGFR T790M	34	Lung Non-small Cell Carcinoma	3908		Osimertinib		Predictive	Supports	B	Sensitivity/Response	This phase I/II trial (NCT01802632) involved 253 non-small cell lung cancer patients with activating EGFR mutations, who had progressed on first generation tyrosine kinase inhibitor treatment, and were subsequently treated with Osimertinib (AZD9291). The overall objective tumor response rate was 51%. Among 127 patients with EGFR T790M who could be evaluated for response, the response rate was 61%…	25923549	PubMed		Jﾃ､nne et al., 2015, N. Engl. J. Med.	NCT01802632	4	accepted	965	Somatic	2023-01-09 21:46:26 UTC	https://civicdb.org/links/evidence_items/965	https://civicdb.org/links/molecular_profiles/34	FALSE
EGFR T790M	34	Lung Non-small Cell Carcinoma	3908		Osimertinib		Predictive	Supports	B	Sensitivity/Response	This study summarized 9 EGFR-mutant patients from two clinical trials involving rociletinib (NCT01526928) and subsequent osimertinib (NCT01802632). 8 were T790M-positive prior to treatment with osimertinib. 6 transitioned directly from rociletinib to osimertinib. 3 patients achieved PR and 4 achieved SD. The median PFS was 208 days (95% CI, 41-208 days). Among 6 patients who transitioned directly…	26720284	PubMed		Sequist et al., 2016, JAMA Oncol		3	accepted	966	Somatic	2023-01-09 21:46:26 UTC	https://civicdb.org/links/evidence_items/966	https://civicdb.org/links/molecular_profiles/34	FALSE
EGFR T790M	34	Lung Non-small Cell Carcinoma	3908		Osimertinib,Rociletinib	Substitutes	Predictive	Supports	D	Sensitivity/Response	For cell harboring EGFR T790M mutation, osimertinib and rociletinib showed potent inhibition compared to erlotinib or afatinib. This study performed drug response assays using five human NSCLC cell lines with various combinations of EGFR mutations. In order to directly compare the sensitivity of multiple EGFR mutations to EGFR-TKIs the authors also generated multiple EGFR transduced Ba/F3 stable …	26515464	PubMed		Hirano et al., 2015, Oncotarget		2	accepted	967	Somatic	2023-01-09 21:46:26 UTC	https://civicdb.org/links/evidence_items/967	https://civicdb.org/links/molecular_profiles/34	FALSE
EGFR L858R	33	Lung Non-small Cell Carcinoma	3908		Afatinib		Predictive	Supports	D	Sensitivity/Response	Cells harboring L858R were sensitive to afatinib. This study performed drug response assays using five human NSCLC cell lines with various combinations of EGFR mutations. In order to directly compare the sensitivity of multiple EGFR mutations to EGFR-TKIs the authors also generated multiple EGFR transduced Ba/F3 stable cell lines and evaluated sensitivity to EGFR-TKIs by MTS assay.	26515464	PubMed		Hirano et al., 2015, Oncotarget		2	accepted	968	Somatic	2023-01-09 21:46:25 UTC	https://civicdb.org/links/evidence_items/968	https://civicdb.org/links/molecular_profiles/33	FALSE
EGFR Exon 19 Deletion	133	Lung Non-small Cell Carcinoma	3908		Afatinib		Predictive	Supports	D	Sensitivity/Response	Cells harboring an exon 19 deletion were sensitive to afatinib. This study performed drug response assays using five human NSCLC cell lines with various combinations of EGFR mutations. In order to directly compare the sensitivity of multiple EGFR mutations to EGFR-TKIs the authors also generated multiple EGFR transduced Ba/F3 stable cell lines and evaluated sensitivity to EGFR-TKIs by MTS assay.	26515464	PubMed		Hirano et al., 2015, Oncotarget		2	accepted	969	Somatic	2023-01-09 21:46:28 UTC	https://civicdb.org/links/evidence_items/969	https://civicdb.org/links/molecular_profiles/133	FALSE
EGFR Amplification	190	Lung Non-small Cell Carcinoma	3908		Gefitinib,Erlotinib	Substitutes	Predictive	Does Not Support	B	Sensitivity/Response	In 290 patients with advanced NSCLC, 177 of which were treated with EGFR TKI (erlotinib or gefitinib). EGFR amplification (Multiplex ligation-dependent probe amplification; MLPA) and Mutation (PCR) were analzed. EGFR amplification was associated with EGFR mutation but not independently with patient benefit from EGFR TKI (overall and progression-free survival).	26722081	PubMed		Fiala et al., 2016, Anticancer Res.		2	accepted	977	Somatic	2023-01-09 21:46:29 UTC	https://civicdb.org/links/evidence_items/977	https://civicdb.org/links/molecular_profiles/190	FALSE
EGFR Exon 19 Deletion	133	Lung Adenocarcinoma	3910		Afatinib		Predictive	Supports	B	Sensitivity/Response	Afatinib is an irreversible covalent inhibitor of EGFR (second generation). This Phase III clinical trial (LUX-Lung 6; NCT01121393) was performed in Asian patients with EGFR mutant advanced NSCLC. 364 eligible patients with EGFR mutations were assigned to afatinib (n=242) or gemcitabine and cisplatin (n=122) treatment. The trial observed significantly longer median progression-free survival with …	24439929	PubMed		Wu et al., 2014, Lancet Oncol.	NCT01121393	4	accepted	981	Somatic	2023-01-09 21:46:28 UTC	https://civicdb.org/links/evidence_items/981	https://civicdb.org/links/molecular_profiles/133	FALSE
EGFR L858R	33	Lung Adenocarcinoma	3910		Afatinib		Predictive	Supports	B	Sensitivity/Response	Afatinib is an irreversible covalent inhibitor of EGFR (second generation). This Phase III clinical trial (LUX-Lung 6; NCT01121393) was performed in Asian patients with EGFR mutant advanced NSCLC. 364 eligible patients with EGFR mutations were assigned to afatinib (n=242) or gemcitabine and cisplatin (n=122) treatment. The trial observed significantly longer median progression-free survival with …	24439929	PubMed		Wu et al., 2014, Lancet Oncol.	NCT01121393	4	accepted	982	Somatic	2023-01-09 21:46:25 UTC	https://civicdb.org/links/evidence_items/982	https://civicdb.org/links/molecular_profiles/33	FALSE
EGFR Exon 19 Deletion	133	Lung Adenocarcinoma	3910		Afatinib		Predictive	Supports	B	Sensitivity/Response	In analysis of LUX-Lung 3 and LUX-Lung 6 trials (NCT00949650 and NCT01121393), of EGFR mutant NSCLC, median overall survival with afatinib treatment was seen to be significantly improved over chemotherapy (33.3 vs 21.1 and 31.4 vs 18.4 months in LUX-Lung 3 and LUX-Lung 6 respectively). This effect was observed in the EGFR exon 19 deletion subgroup, but not in the L858R mutant subgroup.	25589191	PubMed		Yang et al., 2015, Lancet Oncol.	NCT00949650,NCT01121393	4	accepted	983	Somatic	2023-01-09 21:46:28 UTC	https://civicdb.org/links/evidence_items/983	https://civicdb.org/links/molecular_profiles/133	FALSE
EGFR T790M	34	Lung Adenocarcinoma	3910		Gefitinib,Erlotinib	Substitutes	Predictive	Supports	B	Resistance	155 patients with lung adenocarcinomas underwent rebiopsy and genotyping (EGFR, AKT1, BRAF, ERBB2, KRAS, MEK1, NRAS, PIK3CA and FISH for MET and HER2) after the development of acquired resistance to EGFR inhibitors (gefitinib or erlotinib). 98 patients were found to have developed EGFR T790M mutations.	23470965	PubMed		Yu et al., 2013, Clin. Cancer Res.		3	accepted	1391	Somatic	2023-01-09 21:46:26 UTC	https://civicdb.org/links/evidence_items/1391	https://civicdb.org/links/molecular_profiles/34	FALSE
EGFR S768I	558	Lung Adenocarcinoma	3910		Erlotinib		Predictive	Supports	C	Sensitivity/Response	A patient with metastatic lung adenocarcinoma was found to harbor EGFR T790M and S768I mutations when acquired resistance developed after 8 years of erlotinib treatment. Analysis of original tumor samples from 2001 and 2003 were found to also harbor the S768I (but not T790M) mutation. Three-dimensional visualization showed the 768 position to be outside of the erlotinib binding position.	25521405	PubMed		Hellmann et al., 2014, J Thorac Oncol		3	accepted	1394	Somatic	2023-01-09 21:46:35 UTC	https://civicdb.org/links/evidence_items/1394	https://civicdb.org/links/molecular_profiles/558	FALSE
EGFR S768I	558	Lung Adenocarcinoma	3910		Gefitinib		Predictive	Supports	C	Sensitivity/Response	Case report of an 81-year old man with lung adenocarcinoma and EGFR S768I mutation. The patient then received chemotheraoy (vinorelbine) and showed stable disease. Gefitinib was administered when disease progression was noted 4 months later and the patient was followed-up without signs of disease progression for 461 days.	20522446	PubMed		Masago et al., 2010, Jpn. J. Clin. Oncol.		2	accepted	1395	Somatic	2023-01-09 21:46:35 UTC	https://civicdb.org/links/evidence_items/1395	https://civicdb.org/links/molecular_profiles/558	FALSE
EGFR C797S	411	Lung Adenocarcinoma	3910		Osimertinib		Predictive	Supports	C	Resistance	Case report of a patient with stage IV lung adenocarcinoma and a 15窶澱ase pair deletion in EGFR exon 19. Partial response with erlotinib was achieved for 15 months after initial chemotherapy. After further progression, rebiopsy additionally identified the EGFR T790M mutation and the patient received several cycles of chemotherapy and targeted therapy including afatinib, cetuximab, erlotinib, AZD92…	26181354	PubMed		Yu et al., 2015, JAMA Oncol	NCT01802632	1	accepted	1396	Somatic	2023-01-09 21:46:33 UTC	https://civicdb.org/links/evidence_items/1396	https://civicdb.org/links/molecular_profiles/411	FALSE
EGFR T790M	34	Lung Adenocarcinoma	3910		Osimertinib		Predictive	Supports	C	Sensitivity/Response	Case report of a patient with stage IV lung adenocarcinoma and a 15窶澱ase pair deletion in EGFR exon 19. Partial response with erlotinib was achieved for 15 months after initial chemotherapy. After further progression, rebiopsy additionally identified the EGFR T790M mutation and the patient received several cycles of chemotherapy and targeted therapy including afatinib, cetuximab, erlotinib, AZD92…	26181354	PubMed		Yu et al., 2015, JAMA Oncol	NCT01802632	1	accepted	1397	Somatic	2023-01-09 21:46:26 UTC	https://civicdb.org/links/evidence_items/1397	https://civicdb.org/links/molecular_profiles/34	FALSE
EGFR T790M	34	Lung Non-small Cell Carcinoma	3908		Osimertinib		Predictive	Supports	A	Sensitivity/Response	Osimertinib has been approved for the treatment of EGFR T790M mutant NSCLC.	26729184	PubMed		Greig, 2016, Drugs		5	accepted	1592	Somatic	2023-01-09 21:46:26 UTC	https://civicdb.org/links/evidence_items/1592	https://civicdb.org/links/molecular_profiles/34	FALSE
EGFR L858R	33	Lung Non-small Cell Carcinoma	3908		Gefitinib		Predictive	Supports	B	Sensitivity/Response	90 NSCLC patients with stage IIIB/IV chemotherapy-resistant tumors were treated with gefitinib, and the L858R EGFR mutation was associated with longer time to treatment failure than those with wild-type EGFR (median 9.1 versus 2.1). In multivariate analysis, L858R mutations plus adenocarcinoma was a significant predictive factor for time to treatment failure (HR = 0.1030; P = .0004).	18509184	PubMed		Yang et al., 2008, J. Clin. Oncol.		3	accepted	1665	Somatic	2023-01-09 21:46:25 UTC	https://civicdb.org/links/evidence_items/1665	https://civicdb.org/links/molecular_profiles/33	FALSE
EGFR Exon 19 Deletion	133	Lung Non-small Cell Carcinoma	3908		Gefitinib		Predictive	Supports	B	Sensitivity/Response	90 NSCLC patients with stage IIIB/IV chemotherapy-resistant tumors were treated with gefitinib, and exon 19 deletion of EGFR was associated with longer time to treatment failure than those with wild-type EGFR (median 8.9 versus 2.1). In multivariate analysis, exon 19 deletion was a significant predictive factor for TTF (HR = 0.0320; P < .0001).	18509184	PubMed		Yang et al., 2008, J. Clin. Oncol.		3	accepted	1666	Somatic	2023-01-09 21:46:28 UTC	https://civicdb.org/links/evidence_items/1666	https://civicdb.org/links/molecular_profiles/133	FALSE
EGFR T790M	34	Lung Non-small Cell Carcinoma	3908		Erlotinib,Gefitinib	Substitutes	Predictive	Supports	B	Resistance	48 tumor samples from 41 patients with EGFR mutant lung adenocarcinoma that were resistant to tyrosine kinase inhibition by gefitinib (n=1) or erlotinib (n=40) underwent next generation sequencing (NGS failed in 5 samples leading to a remaining 43 specimens from 39 patients). The prevalence of various mutations post-treatment was analyzed. 79%, or 31 out of the 39 patients, had the T790M EGFR mut…	27304188	PubMed		Belchis et al., 2016, Oncotarget		3	accepted	1667	Somatic	2023-01-09 21:46:26 UTC	https://civicdb.org/links/evidence_items/1667	https://civicdb.org/links/molecular_profiles/34	FALSE
EGFR Mutation	438	Lung Non-small Cell Carcinoma	3908		Afatinib		Predictive	Supports	B	Sensitivity/Response	In the LUX-LUNG 7 trial, (NCT01466660) stage IIIB or IV NSCLC patients with EGFR exon 19 deletion, (n=186) Leu858Arg mutation, (n=132) or both (n=1) were divided into equal groups and treated with first line reversible EGFR inhibitor gefitinib or irreversible pan-ErbB family inhibitor afatinib in order to obtain a direct comparison of these two approved first line treatments. Significant differen…	27083334	PubMed		Park et al., 2016, Lancet Oncol.	NCT01466660	4	accepted	1728	Somatic	2023-01-09 21:46:34 UTC	https://civicdb.org/links/evidence_items/1728	https://civicdb.org/links/molecular_profiles/438	FALSE
EGFR G719S	134	Lung Non-small Cell Carcinoma	3908		Gefitinib,Erlotinib	Substitutes	Predictive	Supports	B	Sensitivity/Response	This small clinical (n=56) study suggests that patients with minor mutations of EGFR, like G719S, are likely to have a moderate response to Tyrosine kinase inhibitors like Gefitinib and Erlotinib. In this study 44 of 56 patients were treated with either gefitinib or erlotinib. 35 patients had a G719 mutation but the majority of these were G719S (20 with G719S, 9 with G719A, 3 with G719C).	26124334	PubMed		Otsuka et al., 2015, Anticancer Res.		3	accepted	1736	Somatic	2023-01-09 21:46:28 UTC	https://civicdb.org/links/evidence_items/1736	https://civicdb.org/links/molecular_profiles/134	FALSE
EGFR D761Y	693	Lung Non-small Cell Carcinoma	3908		Gefitinib,Erlotinib	Substitutes	Predictive	Supports	C	Resistance	D761Y as a secondary mutation was reported to be associated with resistance to gefitinib and erlotinib in NSCLC cells that contain the L858R-EGFR mutation. This mutation combination was observed in a single patient with lung cancer and specifically in a metastatic brain lesion following gefitinib treatment. Functional validation of its role in drug sensitivity was examined in cell lines (293T and…	17085664	PubMed		Balak et al., 2006, Clin. Cancer Res.		3	accepted	1763	Somatic	2023-01-09 21:46:37 UTC	https://civicdb.org/links/evidence_items/1763	https://civicdb.org/links/molecular_profiles/693	FALSE
EGFR G719	699	Lung Adenocarcinoma	3910		Erlotinib		Predictive	Supports	B	Sensitivity/Response	In a meta-analysis of 7 clinical trials of erlotinib (some vs placebo or other treatment), 10/24 patients with Exon 18 mutations harbored a G719 variant. These variants were associated with improved progression-free and overall survival. No statistical analysis was reported for this variant and PFS or OS, citing small sample size across the studies.	26773740	PubMed		Klughammer et al., 2016, J Thorac Oncol		2	accepted	1780	Somatic	2023-01-09 21:46:37 UTC	https://civicdb.org/links/evidence_items/1780	https://civicdb.org/links/molecular_profiles/699	FALSE
EGFR S720	701	Lung Adenocarcinoma	3910		Erlotinib		Predictive	Supports	C	Resistance	Efficacy of erlotinib treatment was evaluated by meta-analysis of results from seven trials and literature review. Two patients with p.S270P, and one patient with p.S720F were observed to have poor survival outcomes.	26773740	PubMed		Klughammer et al., 2016, J Thorac Oncol		3	accepted	1782	Somatic	2023-01-09 21:46:37 UTC	https://civicdb.org/links/evidence_items/1782	https://civicdb.org/links/molecular_profiles/701	FALSE
EGFR K757R	704	Lung Adenocarcinoma	3910		Erlotinib		Predictive	Supports	C	Sensitivity/Response	In a meta-analysis of 7 clinical trials evaluating the efficacy of erlotinib, one patient was described with the exon 19 mutation K757R from the MERIT study. Progression-free (250 days) and overall (435 days) survival suggested sensitivity in this patient. Literature analysis did not identify additional reports of patients harboring this mutation.	26773740	PubMed		Klughammer et al., 2016, J Thorac Oncol		3	accepted	1786	Somatic	2023-01-09 21:46:37 UTC	https://civicdb.org/links/evidence_items/1786	https://civicdb.org/links/molecular_profiles/704	FALSE
EGFR E746G	705	Lung Adenocarcinoma	3910		Erlotinib		Predictive	Supports	C	Sensitivity/Response	In a meta-analysis of 7 clinical trials evaluating the efficacy of erlotinib, one patient was described with the exon 19 mutation E746G from the BeTa study. Progression-free (415 days) and overall (462 days) survival suggested sensitivity in this patient. No statistical analysis was reported for this variant and PFS or OS, citing small sample size across the studies.	26773740	PubMed		Klughammer et al., 2016, J Thorac Oncol		1	accepted	1787	Somatic	2023-01-09 21:46:37 UTC	https://civicdb.org/links/evidence_items/1787	https://civicdb.org/links/molecular_profiles/705	FALSE
EGFR V769_D770insASV	717	Lung Adenocarcinoma	3910		Erlotinib		Predictive	Supports	C	Sensitivity/Response	In this meta-analysis of 7 clinical trials evaluating the efficacy of erlotinib, 1 patient with V769_770insASV had overall and progression-free survival of 642 days. From this and literature review it was concluded that although EGFR exon 20 insertions may confer reduced sensitivity to erlotinib, patients with this particular mutation appeared to benefit from therapy.	26773740	PubMed		Klughammer et al., 2016, J Thorac Oncol		3	accepted	1799	Somatic	2023-01-09 21:46:37 UTC	https://civicdb.org/links/evidence_items/1799	https://civicdb.org/links/molecular_profiles/717	FALSE
EGFR Exon 20 Insertion	707	Lung Adenocarcinoma	3910		Afatinib		Predictive	Supports	B	Resistance	In retrospective analysis of trials, afatinib conferred limited clinical benefit to patients with EGFR exon 20 insertion mutations (N=23). Only 2 patients had objective responses.	26051236	PubMed		Yang et al., 2015, Lancet Oncol.	NCT00525148,NCT00949650,NCT01121393	3	accepted	1809	Somatic	2023-01-09 21:46:37 UTC	https://civicdb.org/links/evidence_items/1809	https://civicdb.org/links/molecular_profiles/707	FALSE
EGFR T790M	34	Lung Non-small Cell Carcinoma	3908		Afatinib		Predictive	Supports	B	Resistance	Patients with advanced NSCLC and acquired resistance to EGFR TKI (gefitinib or erlotinib) were analyzed for T790M mutations. Of the 70 patients analyzed, 36 (51%) had the T790M mutation and 34 (49%) were T790M-negative. There was no significant difference in the median post-progression or overall survival between patients with T790M mutation and without T790M mutation for initial TKI treatment. H…	24035188	PubMed		Sun et al., 2013, Lung Cancer		4	accepted	1863	Somatic	2023-01-09 21:46:26 UTC	https://civicdb.org/links/evidence_items/1863	https://civicdb.org/links/molecular_profiles/34	FALSE
EGFR T790M	34	Lung Non-small Cell Carcinoma	3908		Osimertinib		Predictive	Supports	A	Sensitivity/Response	Randomized, international, open-label, phase 3 trial (NCT02151981) in 419 patients with T790M-positive advanced NSCLC and disease progression after first-line EGFR-TKI therapy. Patients were randomized, in a 2:1 ratio, to oral osimertinib or chemotherapy (pemetrexed plus either carboplatin or cisplatin every 3 weeks for up to six cycles, maintenance pemetrexed was allowed). Primary end point was …	27959700	PubMed		Mok et al., 2016, N. Engl. J. Med.	NCT02151981	5	accepted	1867	Somatic	2023-01-09 21:46:26 UTC	https://civicdb.org/links/evidence_items/1867	https://civicdb.org/links/molecular_profiles/34	FALSE
EGFR Mutation	438	Lung Non-small Cell Carcinoma	3908		Gefitinib		Predictive	Supports	B	Sensitivity/Response	This open label Phase 3 Trial performed across 36 centers in Japan (WJTOG3405) assessed patients with postoperative recurrent or stage IIIB/IV NSCLC and activating EGFR mutations (Exon 19 deletion and L858R). 88 patients were treated with EGFR inhibitor gefitinib, while 89 were treated with cisplatin/docetaxel. Progression free survival was significantly longer with gefitinib treatment with a med…	20022809	PubMed		Mitsudomi et al., 2010, Lancet Oncol.		5	accepted	1937	Somatic	2023-01-09 21:46:34 UTC	https://civicdb.org/links/evidence_items/1937	https://civicdb.org/links/molecular_profiles/438	FALSE
EGFR Mutation	438	Lung Non-small Cell Carcinoma	3908		Gefitinib,Erlotinib	Substitutes	Predictive	Supports	B	Sensitivity/Response	In a retrospective study, 166 non-small cell lung cancer (NSCLC) patients that tended to have selected characteristics known to be predictive for TKI sensitivity (i.e. women, never smokers, and patients with ADC) were treated with either gefitinib or erlotinib. EGFR mutations (n=42) were associated with improved objective response to drug treatment (71.4% vs. 20.1%, p<0.0001), improved but not si…	21258250	PubMed		Ludovini et al., 2011, J Thorac Oncol		4	accepted	2053	Somatic	2023-01-09 21:46:34 UTC	https://civicdb.org/links/evidence_items/2053	https://civicdb.org/links/molecular_profiles/438	FALSE
EGFR Mutation	438	Lung Non-small Cell Carcinoma	3908		Gefitinib		Predictive	Supports	B	Sensitivity/Response	In a phase 3 clinical trial of East Asian advanced pulmonary adenocarcinoma patients, a subset of patients with EGFR mutations (n=261) treated with gefitinib were associated with improved response (HR:0.48, 95% CI:0.36-0.64, P<0.001), compared to carboplatin plus paclitaxel treatment. The frequency of mutation in exon 19 deletion and L858R was 53.6% (140/261) and 42.5% (111/261), respectively.	19692680	PubMed		Mok et al., 2009, N. Engl. J. Med.	NCT00322452	5	accepted	2148	Somatic	2023-01-09 21:46:34 UTC	https://civicdb.org/links/evidence_items/2148	https://civicdb.org/links/molecular_profiles/438	FALSE
EGFR Mutation	438	Lung Non-small Cell Carcinoma	3908		Afatinib		Predictive	Supports	B	Sensitivity/Response	In a phase 2b/3 study of 585 stage IIIB-IV lung adenocarcinoma patients who had a previous round of EGFR-TKI treatment, archival material was available for 141 patients. EGFR mutational analysis revealed that 96 tumors had an EGFR mutation, of which 76 (79%) were positive for either L858R or a deletion in exon 19. These mutations were associated with improved progression-free survival (median 3.3…	22452896	PubMed		Miller et al., 2012, Lancet Oncol.	NCT00656136	4	accepted	2153	Somatic	2023-01-09 21:46:34 UTC	https://civicdb.org/links/evidence_items/2153	https://civicdb.org/links/molecular_profiles/438	FALSE
EGFR Ex19 del L858R	1730	Lung Non-small Cell Carcinoma	3908		Gefitinib		Predictive	Supports	C	Sensitivity/Response	A phase 2 study of 120 stage IIIB-IV lung adenocarcinoma patients reported improved progression free survival in patients with EGFR mutation (defined as exon 19 deletion or exon 21 mutation) when treated (n=13) with gefitinib and pemetrexed/platinum combination therapy (HR: 0.20, 95% CI: 0.05-0.75, P=0.017) as compared to treatment (n=18) with pemtrexed/platinum alone. In the subgroup of patients…	24755888	PubMed		Yu et al., 2014, Cancer Biol. Ther.		4	accepted	2156	Somatic	2023-01-09 21:46:51 UTC	https://civicdb.org/links/evidence_items/2156	https://civicdb.org/links/molecular_profiles/1730	FALSE
EGFR T790M	34	Lung Adenocarcinoma	3910		Osimertinib		Predictive	Supports	C	Sensitivity/Response	In a lung adenocarcinoma patient harboring an EGFR E746_A750 mutation and an acquired EGFR T790M co-mutation, EGFR T790M was associated with sensitivity to osimertinib monotherapy. Prior to the development of the EGFR T790M mutation, the patient was treated with gefitinib and achieved a partial response, but subsequently tumor progression occurred; however, osimertinib treatment resulted a favora…	26269204	PubMed		Planchard et al., 2015, Ann. Oncol.		2	accepted	2157	Somatic	2023-01-09 21:46:26 UTC	https://civicdb.org/links/evidence_items/2157	https://civicdb.org/links/molecular_profiles/34	FALSE
EGFR T790M	34	Lung Non-small Cell Carcinoma	3908		Erlotinib,Gefitinib	Substitutes	Predictive	Supports	C	Resistance	In a study of 6 patients with progressive non-small cell lung cancer during gefitinib or erlotinib therapy, comparison of DNA sequences from the original diagnostic biopsy specimen and a post-treatment biopsy specimen demonstrated that 3 patients acquired a new EGFR-T790M mutation. Analysis of EGFR sequence from 155 NSCLC samples prior to treatment with an EGFR inhibitor showed no T790M mutations…	15737014	PubMed		Pao et al., 2005, PLoS Med.		4	accepted	2158	Somatic	2023-01-09 21:46:26 UTC	https://civicdb.org/links/evidence_items/2158	https://civicdb.org/links/molecular_profiles/34	FALSE
EGFR T790M	34	Lung Non-small Cell Carcinoma	3908		Gefitinib		Predictive	Supports	B	Resistance	In a study of 14 patients with progressive non-small cell lung cancer during gefitinib treatment, comparison of DNA sequences from the original diagnostic biopsy specimen and the post-treatment biopsy specimen demonstrated that 7 patients acquired a new EGFR-T790M mutation. In addition, 52 pre-treatment tumours were examined with a sensitive real-time PCR assay and found no evidence of low freque…	17020982	PubMed		Kosaka et al., 2006, Clin. Cancer Res.		3	accepted	2159	Somatic	2023-01-09 21:46:26 UTC	https://civicdb.org/links/evidence_items/2159	https://civicdb.org/links/molecular_profiles/34	FALSE
EGFR T790M	34	Lung Non-small Cell Carcinoma	3908		Lapatinib		Predictive	Supports	D	Resistance	In an in vitro study using NCI-H1666 cells (wildtype EGFR) and NCI-H1975 cells (EGFR-L858R/T790M), inhibition of cell growth was used as an assay to determine sensitivity to reversible tyrosine kinase inhibitor drugs. Cells with an EGFR L858R/T790M mutation demonstrated a reduced response to lapatinib (IC50: >4000nM vs. 534nM) compared to wildtype EGFR cells. Similarly, NIH-3T3 ectopically expres…	18408761	PubMed		Li et al., 2008, Oncogene		4	accepted	2160	Somatic	2023-01-09 21:46:26 UTC	https://civicdb.org/links/evidence_items/2160	https://civicdb.org/links/molecular_profiles/34	FALSE
EGFR T790M	34	Lung Non-small Cell Carcinoma	3908		Dacomitinib		Predictive	Supports	D	Sensitivity/Response	In an in vitro study using NCI-H322 cells (wildtype EGFR) and NCI-H1975 cells (EGFR-L858R/T790M), inhibition of cell growth was used as an assay to determine sensitivity to irreversible tyrosine kinase inhibitor (TKI) drugs. PF00299804 inhibited the growth of Ba/F3 cell lines containing the EFGR T790M resistance mutation as well as H1975 and H3255 cell lines that contain both EGFR L858R and T790M…	18089823	PubMed		Engelman et al., 2007, Cancer Res.		3	accepted	2161	Somatic	2023-01-09 21:46:26 UTC	https://civicdb.org/links/evidence_items/2161	https://civicdb.org/links/molecular_profiles/34	FALSE
EGFR T790M	34	Lung Non-small Cell Carcinoma	3908		Neratinib		Predictive	Supports	D	Sensitivity/Response	The NSCLC cell line NCI-H1975 carrying the EGFR T790M mutation was resistant to erlotinib but showed increased sensitivity to HKI-272 (neratinib, IC50: 0.29 ﾎｼmol/L). In an in vitro study Ba/F3 cells transfected with either EGFR-L858R or EGFR-L858R/T790M were used to assay cell growth. Ba/F3 cells require IL-3 in order to proliferate, but cells transfected with an activated oncogene are IL-3 inde…	16818618	PubMed		Shimamura et al., 2006, Cancer Res.		2	accepted	2162	Somatic	2023-01-09 21:46:26 UTC	https://civicdb.org/links/evidence_items/2162	https://civicdb.org/links/molecular_profiles/34	FALSE
EGFR T790M	34	Lung Non-small Cell Carcinoma	3908		Afatinib		Predictive	Supports	D	Sensitivity/Response	In an in vitro study using NCI-H1666 cells (wildtype EGFR) and NCI-H1975 cells (EGFR-L858R/T790M), inhibition of cell growth was used as an assay to determine sensitivity to tyrosine kinase inhibitor (TKI) drugs. Cells with an EGFR L858R/T790M mutation demonstrated an improved response to afatinib (IC50: 99nM vs. >4000nM) compared to the same cells treated with erlotinib. In an in vivo mouse xeno…	18408761	PubMed		Li et al., 2008, Oncogene		2	accepted	2163	Somatic	2023-01-09 21:46:26 UTC	https://civicdb.org/links/evidence_items/2163	https://civicdb.org/links/molecular_profiles/34	FALSE
EGFR T790M	34	Lung Non-small Cell Carcinoma	3908		Afatinib		Predictive	Supports	D	Sensitivity/Response	In an in vitro study using purified EGFR protein, kinase activity was assayed and compared for wildtype EGFR, EGFR-T790M and EGFR-T790M/L858R using both reversible and irreversible TKI drugs. EFGR proteins with T790M or T790M/L858R mutations were more sensitive to afatinib treatment (IC50: 9.8nM and 24nM, respectively vs. IC50: >1000nM and >1000nM, respectively) compared to treatment with erlotin…	21732342	PubMed		Cha et al., 2012, Int. J. Cancer		2	accepted	2164	Somatic	2023-01-09 21:46:26 UTC	https://civicdb.org/links/evidence_items/2164	https://civicdb.org/links/molecular_profiles/34	FALSE
EGFR T790M	34	Lung Non-small Cell Carcinoma	3908		Canertinib		Predictive	Supports	D	Sensitivity/Response	In an in vitro study using NCI-H1666 cells (wildtype EGFR) and NCI-H1975 cells (EGFR-L858R/T790M), inhibition of cell growth was used as an assay to determine sensitivity to tyrosine kinase inhibitor (TKI) drugs. Cells with an EGFR L858R/T790M mutation demonstrated an improved response to canertinib (IC50: 101nM vs. >4000nM) compared to the same cells treated with erlotinib. IC50 values of canert…	18408761	PubMed		Li et al., 2008, Oncogene		2	accepted	2165	Somatic	2023-01-09 21:46:26 UTC	https://civicdb.org/links/evidence_items/2165	https://civicdb.org/links/molecular_profiles/34	FALSE
EGFR G719A	973	Lung Non-small Cell Carcinoma	3908		Gefitinib		Predictive	Supports	C	Sensitivity/Response	In a study of 297 non-small cell lung cancer patients, 15% of the analyzed tumors had EGFR mutations including deletions in exon 19 (n=22), L858R (n=16) and G719A (n=2). Patients with EGFR mutations treated with gefitinib were associated with improved response rates (42.1% vs. 6.6%, P=0.04) compared to wildtype EGFR patients.	20038723	PubMed		Douillard et al., 2010, J. Clin. Oncol.	NCT00076388		accepted	2508	Somatic	2023-01-09 21:46:41 UTC	https://civicdb.org/links/evidence_items/2508	https://civicdb.org/links/molecular_profiles/973	FALSE
EGFR Wildtype	2050	Lung Non-small Cell Carcinoma	3908		Gefitinib		Predictive	Supports	B	Resistance	In a phase 3 clinical trial of East Asian pulmonary adenocarcinoma patients, a subset of patients with EGFR mutations (n=261) treated with gefitinib were associated with improved response compared to carboplatin plus paclitaxel treatment, but in patients shown to be negative for EGFR mutation (n=176), patients given gefitinib fared worse than those given carboplatin and paclitaxel: Hazard ratio 2…	19692680	PubMed		Mok et al., 2009, N. Engl. J. Med.	NCT00322452	4	accepted	2512	Somatic	2023-01-09 21:46:56 UTC	https://civicdb.org/links/evidence_items/2512	https://civicdb.org/links/molecular_profiles/2050	FALSE
EGFR Exon 19 Deletion	133	Lung Adenocarcinoma	3910		Gefitinib		Predictive	Supports	B	Sensitivity/Response	In a phase 3 clinical trial of Korean, never-smoker, lung adenocarcinoma patients, a subset of patients with EGFR mutations (n=42) treated with gefitinib were associated with improved overall response rate compared to gemcitabine plus cisplatin treatment (84.6%, 22/26, vs. 37.5%, 6/16, P=0.002). By contrast, in EGFR mutation negative cases, the response rate was much lower (25.9%, 7/27). The freq…	22370314	PubMed		Han et al., 2012, J. Clin. Oncol.		3	accepted	2519	Somatic	2023-01-09 21:46:28 UTC	https://civicdb.org/links/evidence_items/2519	https://civicdb.org/links/molecular_profiles/133	FALSE
EGFR Mutation	438	Lung Non-small Cell Carcinoma	3908		Gefitinib		Predictive	Supports	B	Sensitivity/Response	Mutational profiling was performed on EGFR exons 18-24 from a group of 10 retrospectively chosen patients who had shown partial response or clinical imporvement in response to gefitinib, and in 8 patients who had not shown gefitinib response. 7 of 10 sensitive patients had mutations in EGFR, while none of the 8 gefitinib refractory patients showed EGFR mutation in these exons (p=0.004)	15329413	PubMed		Pao et al., 2004, Proc. Natl. Acad. Sci. U.S.A.		3	accepted	2559	Somatic	2023-01-09 21:46:34 UTC	https://civicdb.org/links/evidence_items/2559	https://civicdb.org/links/molecular_profiles/438	FALSE
EGFR L858R	33	Lung Non-small Cell Carcinoma	3908		Gefitinib		Predictive	Supports	B	Sensitivity/Response	In a phase 3 clinical trial of non-small cell lung cancer (NSCLC) patients, a subset of patients with EGFR mutations (n=44) treated with gefitinib were associated with improved progression free survival (HR: 0.16, 95% CI: 0.05-0.49, P=0.001), and a higher objective response rate (ORR: 42.1% vs 21.1%, p=0.04) compared to patients treated with docetaxel. Of the 44 patients, 22 had an exon 19 deleti…	20038723	PubMed		Douillard et al., 2010, J. Clin. Oncol.	NCT00076388	4	accepted	2621	Somatic	2023-01-09 21:46:25 UTC	https://civicdb.org/links/evidence_items/2621	https://civicdb.org/links/molecular_profiles/33	FALSE
EGFR L858R	33	Lung Adenocarcinoma	3910		Gefitinib		Predictive	Supports	C	Sensitivity/Response	Mutational profiling was performed on EGFR exons 18-24 from a group of 10 retrospectively chosen patients who had shown partial response or clinical improvement in response to gefitinib. Of 7 tumors with EGFR mutations, 1 was L858R. The patient was a female former smoker who had lung adenocarcinoma histology, and demonstrated response for 5 months, with overall survival 8 months.	15329413	PubMed		Pao et al., 2004, Proc. Natl. Acad. Sci. U.S.A.		1	accepted	2624	Somatic	2023-01-09 21:46:25 UTC	https://civicdb.org/links/evidence_items/2624	https://civicdb.org/links/molecular_profiles/33	FALSE
EGFR E746_A750del	976	Lung Non-small Cell Carcinoma	3908		Gefitinib		Predictive	Supports	D	Sensitivity/Response	In an in vitro study using PC9 cells (EGFR exon 19 deletion), inhibition of cell viability was used as an assay to determine sensitivity to EGFR tyrosine kinase inhibitors. PC9 cells demonstrated an increased sensitivity to gefitinib (IC50: 23.0 nmol/L vs 200.0 nmol/L) compared to NCI-H2073 cells (EGFR wild type).	24893891	PubMed		Cross et al., 2014, Cancer Discov		2	accepted	2625	Somatic	2023-01-09 21:46:41 UTC	https://civicdb.org/links/evidence_items/2625	https://civicdb.org/links/molecular_profiles/976	FALSE
EGFR L858R	33	Lung Non-small Cell Carcinoma	3908		Lapatinib		Predictive	Supports	D	Sensitivity/Response	In an in vitro study using NCI-H1666 cells (wildtype EGFR) and NCI-H3255 cells (EGFR-L858R), inhibition of cell growth was used as an assay to determine sensitivity to reversible tyrosine kinase inhibitor drugs. Cells with an EGFR L858R mutation demonstrated an improved response to lapatinib (IC50: 63nM vs. 534nM) compared to wildtype EGFR cells.	18408761	PubMed		Li et al., 2008, Oncogene		3	accepted	2626	Somatic	2023-01-09 21:46:25 UTC	https://civicdb.org/links/evidence_items/2626	https://civicdb.org/links/molecular_profiles/33	FALSE
EGFR L858R	33	Lung Non-small Cell Carcinoma	3908		Dacomitinib		Predictive	Supports	D	Sensitivity/Response	In an in vitro study using NCI-H322 cells (wildtype EGFR) and NCI-H3255 cells (EGFR-L858R), inhibition of cell growth was used as an assay to determine sensitivity to irreversible tyrosine kinase inhibitor (TKI) drugs. Cells with an EGFR L858R mutation demonstrated an improved response to Dacomitinib (IC50: 0.007umol/L vs. >10umol/L) compared to wildtype EGFR cells or compared to reversible TKI d…	18089823	PubMed		Engelman et al., 2007, Cancer Res.		3	accepted	2627	Somatic	2023-01-09 21:46:25 UTC	https://civicdb.org/links/evidence_items/2627	https://civicdb.org/links/molecular_profiles/33	FALSE
EGFR L858R	33	Lung Non-small Cell Carcinoma	3908		Neratinib		Predictive	Supports	D	Sensitivity/Response	In an in vitro study using NCI-H3255 cells (EGFR L858R), inhibition of cell growth was used as an assay to determine sensitivity to tyrosine kinase inhibitor (TKI) drugs. Cells with an EGFR L858R mutation demonstrated sensitivity to neratinib (IC50: 0.0049 ﾎｼmol/L) compared to EGFRwt A549 cells (IC50 > 1 ﾎｼmol/L).	16818618	PubMed		Shimamura et al., 2006, Cancer Res.		3	accepted	2628	Somatic	2023-01-09 21:46:25 UTC	https://civicdb.org/links/evidence_items/2628	https://civicdb.org/links/molecular_profiles/33	FALSE
EGFR L858R	33	Lung Non-small Cell Carcinoma	3908		Afatinib		Predictive	Supports	D	Sensitivity/Response	In an in vitro study using NCI-H1666 cells (wildtype EGFR) and NCI-H3255 cells (EGFR-L858R), inhibition of cell growth was used as an assay to determine sensitivity to irreversible tyrosine kinase inhibitor (TKI) drugs. Cells with an EGFR L858R mutation demonstrated an improved response to afatinib (IC50: 0.7nM vs. 60nM) compared to wildtype EGFR cells.	18408761	PubMed		Li et al., 2008, Oncogene		2	accepted	2629	Somatic	2023-01-09 21:46:25 UTC	https://civicdb.org/links/evidence_items/2629	https://civicdb.org/links/molecular_profiles/33	FALSE
EGFR L858R	33	Lung Non-small Cell Carcinoma	3908		Canertinib		Predictive	Supports	D	Sensitivity/Response	In an in vitro study using NCI-H1666 cells (wildtype EGFR) and NCI-H3255 cells (EGFR-L858R), inhibition of cell growth was used as an assay to determine sensitivity to irreversible tyrosine kinase inhibitor (TKI) drugs. Cells with an EGFR L858R mutation demonstrated an improved response to canertinib (IC50: 1nM vs. 198nM) compared to wildtype EGFR cells.	18408761	PubMed		Li et al., 2008, Oncogene		3	accepted	2631	Somatic	2023-01-09 21:46:25 UTC	https://civicdb.org/links/evidence_items/2631	https://civicdb.org/links/molecular_profiles/33	FALSE
EGFR L858R	33	Lung Non-small Cell Carcinoma	3908		Erlotinib		Predictive	Supports	C	Sensitivity/Response	In a phase II trial for bronchioloalveolar carcinoma (BAC, or in situ pulmonary adenocarcinoma), EGFR exons 18-24 were analyzed in 7 patients who had shown a partial response to erlotinib. Two patients had the del L858R mutation. One patient was a male former smoker who demonstrated response for 3 months with overall survival of 3.5 months, and the other patient was a female never smoker who had …	15329413	PubMed		Pao et al., 2004, Proc. Natl. Acad. Sci. U.S.A.		2	accepted	2632	Somatic	2023-01-09 21:46:25 UTC	https://civicdb.org/links/evidence_items/2632	https://civicdb.org/links/molecular_profiles/33	FALSE
EGFR L858R	33	Lung Adenocarcinoma	3910		Gefitinib		Predictive	Supports	B	Sensitivity/Response	In a phase 3 clinical trial of Korean, never-smoker, lung adenocarcinoma patients, a subset of patients with EGFR mutations (n=42) treated with gefitinib were associated with improved overall response rate compared to gemcitabine plus cisplatin treatment (84.6%, 22/26, vs. 37.5%, 6/16, P=0.002). By contrast, in EGFR mutation negative cases, the response rate was much lower (25.9%, 7/27). The freq…	22370314	PubMed		Han et al., 2012, J. Clin. Oncol.		3	accepted	2634	Somatic	2023-01-09 21:46:25 UTC	https://civicdb.org/links/evidence_items/2634	https://civicdb.org/links/molecular_profiles/33	FALSE
EGFR S768I	558	Lung Non-small Cell Carcinoma	3908		Erlotinib		Predictive	Does Not Support	C	Sensitivity/Response	S768I mutations in exon 20 of the EGFR gene are rare and are typically seen in conjunction with sensitizing EGFR mutations. Because of this mutation's rarity and the variability of responses of treated cases, its exact prognostic and predictive role is not fully understood. In our experience, S768I mutations in isolation do not necessarily confer sensitivity to erlotinib, but in conjunction with …	27211795	PubMed		Leventakos et al., 2016, J Thorac Oncol		2	accepted	2906	Somatic	2023-01-09 21:46:35 UTC	https://civicdb.org/links/evidence_items/2906	https://civicdb.org/links/molecular_profiles/558	FALSE
EGFR Mutation	438	Lung Cancer	1324		Gefitinib		Predictive	Supports	B	Sensitivity/Response	In a study of 52 patients with recurrent lung cancer, 27 individuals had EGFR mutation including 2 point mutations in exon 18 (G719A and G1719C), 23 deletions in exon 19, two insertions in exon 19 (I744KIPVAI), on mutation in exon 20 (S768I), and 16 point mutations in exon 21 (L858R and E709H). Patients were treated with the epidermal growth factor receptor tyrosine kinase inhibitor gefitinib, an…	17409929	PubMed		Endoh et al., 2006, J Thorac Oncol		2	accepted	2939	Somatic	2023-01-09 21:46:34 UTC	https://civicdb.org/links/evidence_items/2939	https://civicdb.org/links/molecular_profiles/438	FALSE
EGFR L858R	33	Lung Non-small Cell Carcinoma	3908		Erlotinib		Predictive	Supports	A	Sensitivity/Response	On May 14, 2013, the U.S. Food and Drug Administration approved erlotinib (Tarceva) for the first-line treatment of patients with metastatic non-small cell lung cancer (NSCLC) whose tumors have epidermal growth factor receptor (EGFR) exon 19 deletions or exon 21 (L858R) substitution mutations.	24868098	PubMed		Khozin et al., 2014, Oncologist		5	accepted	2994	Somatic	2023-01-09 21:46:25 UTC	https://civicdb.org/links/evidence_items/2994	https://civicdb.org/links/molecular_profiles/33	FALSE
EGFR Exon 19 Deletion	133	Lung Non-small Cell Carcinoma	3908		Erlotinib		Predictive	Supports	A	Sensitivity/Response	On May 14, 2013, the U.S. Food and Drug Administration approved erlotinib (Tarceva) for the first-line treatment of patients with metastatic non-small cell lung cancer (NSCLC) whose tumors have epidermal growth factor receptor (EGFR) exon 19 deletions or exon 21 (L858R) substitution mutations.	24868098	PubMed		Khozin et al., 2014, Oncologist		5	accepted	2995	Somatic	2023-01-09 21:46:28 UTC	https://civicdb.org/links/evidence_items/2995	https://civicdb.org/links/molecular_profiles/133	FALSE
EGFR Exon 19 Deletion	133	Lung Non-small Cell Carcinoma	3908		Afatinib		Predictive	Supports	A	Sensitivity/Response	Afatinib, an irreversible inhibitor of the ErbB family of tyrosine kinases has been approved in the US for the first-line treatment of patients with metastatic non-small-cell lung cancer (NSCLC) who have tumours with EGFR exon 19 deletions or exon 21 (L858R) substitution mutations as detected by a US FDA-approved test	23982599	PubMed		Dungo et al., 2013, Drugs		5	accepted	2996	Somatic	2023-01-09 21:46:28 UTC	https://civicdb.org/links/evidence_items/2996	https://civicdb.org/links/molecular_profiles/133	FALSE
EGFR L858R	33	Lung Non-small Cell Carcinoma	3908		Afatinib		Predictive	Supports	A	Sensitivity/Response	Afatinib, an irreversible inhibitor of the ErbB family of tyrosine kinases has been approved in the US for the first-line treatment of patients with metastatic non-small-cell lung cancer (NSCLC) who have tumours with EGFR exon 19 deletions or exon 21 (L858R) substitution mutations as detected by a US FDA-approved test	23982599	PubMed		Dungo et al., 2013, Drugs		5	accepted	2997	Somatic	2023-01-09 21:46:25 UTC	https://civicdb.org/links/evidence_items/2997	https://civicdb.org/links/molecular_profiles/33	FALSE
EGFR Amplification	190	Lung Non-small Cell Carcinoma	3908		Osimertinib,Rociletinib	Substitutes	Predictive	Supports	D	Resistance	Evidence of wild-type allele-mediated resistance, a novel concept of acquired resistance in response to mutation-selective inhibitor therapy in cancer treatment. This study reports that the Src-AKT pathway contributes to acquired resistance to third generation EGFR TKIs. In addition, amplification of EGFR wild-type alleles but not mutant alleles was sufficient to confer acquired resistance.	28202511	PubMed		Nukaga et al., 2017, Cancer Res.		3	accepted	3015	Somatic	2023-01-09 21:46:29 UTC	https://civicdb.org/links/evidence_items/3015	https://civicdb.org/links/molecular_profiles/190	FALSE
EGFR Mutation	438	Lung Non-small Cell Carcinoma	3908		Gefitinib		Predictive	Supports	B	Sensitivity/Response	In a phase 3 clinical trial of non-small cell lung cancer (NSCLC) patients, a subset of patients with EGFR mutations (n=44) treated with gefitinib were associated with improved progression free survival (HR: 0.16, 95% CI: 0.05-0.49, P=0.001), and a higher objective response rate (ORR: 42.1% vs 21.1%, p=0.04) compared to patients treated with docetaxel. Of the 44 patients, 22 had an exon 19 deleti…	20038723	PubMed		Douillard et al., 2010, J. Clin. Oncol.	NCT00076388	3	accepted	3016	Somatic	2023-01-09 21:46:34 UTC	https://civicdb.org/links/evidence_items/3016	https://civicdb.org/links/molecular_profiles/438	FALSE
EGFR Ex19 del L858R	1730	Lung Adenocarcinoma	3910		Erlotinib		Predictive	Supports	B	Sensitivity/Response	The phase 3 (EURTAC) study consisted of of 173 non-small cell lung cancer patients who had not had prior chemotherapy for metastatic disease (although adjuvant or neoadjuvant chemotherapy was permitted) and included 160 patients with lung adenocarcinoma subtype. The patients had EGFR mutations (exon 19 deletions or L858R), and improved progression-free survival was reported in the erlotinib treat…	22285168	PubMed		Rosell et al., 2012, Lancet Oncol.	NCT00446225	4	accepted	3791	Somatic	2023-01-09 21:46:51 UTC	https://civicdb.org/links/evidence_items/3791	https://civicdb.org/links/molecular_profiles/1730	FALSE
EGFR Mutation	438	Lung Non-small Cell Carcinoma	3908		Erlotinib		Predictive	Supports	B	Sensitivity/Response	In a phase II trial for Bronchioloalveolar carcinoma (BAC, or in situ pulmonary adenocarcinoma), EGFR exons 18-24 were analyzed in 7 patients who had shown a partial response to Erlotinib, and 10 patients who did not. EGFR mutations were seen in 5/7 responders but not in any of the non-responders, which was a significant result (p=0.003).	15329413	PubMed		Pao et al., 2004, Proc. Natl. Acad. Sci. U.S.A.		3	accepted	3794	Somatic	2023-01-09 21:46:34 UTC	https://civicdb.org/links/evidence_items/3794	https://civicdb.org/links/molecular_profiles/438	FALSE
EGFR L861Q	994	Lung Non-small Cell Carcinoma	3908		Gefitinib		Predictive	Supports	C	Sensitivity/Response	In a study, a group of 6 participants, 5 with stage IV and one with stage IIIB lung adenocarcinoma, were sequenced at EGFR exons 18 to 21. All patients had L861Q mutation and were treated with the 1st generation TKI gefitinib. 4 patients had partial response with progression free survival (PFS) of 4.3, 19.3, 10.0, 8.7 months; overall survival (OS) of 4.3, 34.9, 15.7, 15.7 months; and all 4 were a…	21531810	PubMed		Wu et al., 2011, Clin. Cancer Res.		3	accepted	3802	Somatic	2023-01-09 21:46:41 UTC	https://civicdb.org/links/evidence_items/3802	https://civicdb.org/links/molecular_profiles/994	FALSE
EGFR Mutation	438	Lung Cancer	1324		Erlotinib		Predictive	Supports	B	Sensitivity/Response	In advanced-stage (IIIB or IV) non-small cell lung cancer patients treated with erlotinib, patients whose tumors harbored EGFR mutations (n=3) had a higher 12-week progression-free survival rate compared to wildtype EGFR patients (n=54; 100% vs. 25%, P=0.0064).	22025157	PubMed		Ramalingam et al., 2011, J. Clin. Oncol.	NCT00760929	2	accepted	3864	Somatic	2023-01-09 21:46:34 UTC	https://civicdb.org/links/evidence_items/3864	https://civicdb.org/links/molecular_profiles/438	FALSE
EGFR G719	699	Lung Non-small Cell Carcinoma	3908		Gefitinib,Erlotinib	Substitutes	Predictive	Supports	B	Sensitivity/Response	EGFR G719 mutations have been associated with increased sensitivity to first generation EGFR tyrosine kinase inhibitors, including erlotinib and gefitinib. In a study of patients treated with erlotinib or gefitinib, a subset of patients with EGFR mutation at codons G719 or L861 (n=30) was associated with improved response rate (47.5% vs 16.5%, P<0.001) median progression free survival (5.0 vs 2.0…	21531810	PubMed		Wu et al., 2011, Clin. Cancer Res.		3	accepted	4189	Somatic	2023-01-09 21:46:37 UTC	https://civicdb.org/links/evidence_items/4189	https://civicdb.org/links/molecular_profiles/699	FALSE
EGFR G719S	134	Lung Non-small Cell Carcinoma	3908		Erlotinib		Predictive	Supports	D	Sensitivity/Response	In an in vitro study, a Ba/F3 cell line expressing EGFR G719S demonstrated increased sensitivity to erlotinib treatment comparable to Ba/F3 cells expressing a known sensitizing mutation (EGFR L858R). Sensitivity was determined by assessing cell proliferation, the IC50 of erlotinib for EGFR G719S and EGFR L858R expressing cells were 16 nmol/L and 6 nmol/L, respectively.	19147750	PubMed		Kancha et al., 2009, Clin. Cancer Res.			accepted	4190	Somatic	2023-01-09 21:46:28 UTC	https://civicdb.org/links/evidence_items/4190	https://civicdb.org/links/molecular_profiles/134	FALSE
EGFR V742A	975	Lung Non-small Cell Carcinoma	3908		Erlotinib		Predictive	Supports	D	Sensitivity/Response	In an in vitro study, a Ba/F3 cell line expressing EGFR V742A demonstrated increased sensitivity to erlotinib treatment comparable to Ba/F3 cells expressing a known sensitizing mutation (EGFR L858R). Sensitivity was determined by assessing cell proliferation, the IC50 of erlotinib for EGFR V742A and EGFR L858R expressing cells were 21 nmol/L and 6 nmol/L, respectively.	19147750	PubMed		Kancha et al., 2009, Clin. Cancer Res.			accepted	4197	Somatic	2023-01-09 21:46:41 UTC	https://civicdb.org/links/evidence_items/4197	https://civicdb.org/links/molecular_profiles/975	FALSE
EGFR E746_A750del	976	Lung Non-small Cell Carcinoma	3908		Gefitinib		Predictive	Supports	C	Sensitivity/Response	Mutational profiling was performed on EGFR exons 18-24 from a group of 10 retrospectively chosen patients who had shown partial response or clinical improvement in response to gefitinib. Of 7 tumors with EGFR mutations, 4 were del E746-A750. 3 had adenocarcinoma with bronchioloalveolar carcinoma (BAC) features, with response duration and overall survival of 8 and 15 months, 5+ and 5+ months (trea…	15329413	PubMed		Pao et al., 2004, Proc. Natl. Acad. Sci. U.S.A.		4	accepted	4198	Somatic	2023-01-09 21:46:41 UTC	https://civicdb.org/links/evidence_items/4198	https://civicdb.org/links/molecular_profiles/976	FALSE
EGFR Mutation	438	Lung Non-small Cell Carcinoma	3908		Erlotinib		Predictive	Supports	C	Sensitivity/Response	In the placebo-controlled Phase III study SATURN, using erlotinib maintenance therapy for patients with advanced NSCLC who were selected for response or stable disease after first line chemotherapy, EGFR mutation was assessed. In patients with EGFR mutation, erlotinib maintenance reduced progression and death significantly with median progression free survival (PFS) of 44.6 vs. 13 weeks over plac…	21969500	PubMed		Brugger et al., 2011, J. Clin. Oncol.		4	accepted	4201	Somatic	2023-01-09 21:46:34 UTC	https://civicdb.org/links/evidence_items/4201	https://civicdb.org/links/molecular_profiles/438	FALSE
EGFR E746_T751>I	977	Lung Adenocarcinoma	3910		Gefitinib		Predictive	Supports	C	Sensitivity/Response	Mutational profiling was performed on EGFR exons 18-24 from a group of 10 retrospectively chosen lung cancer patients who had shown partial response or clinical imporvement in response to gefitinib. Of 7 tumors with EGFR mutations, 1 was del E746-T751insI. The patient was a female never smoker who had adenocarcinoma with bronchioloalveolar carcinoma features, and demonstrated response for 9 month…	15329413	PubMed		Pao et al., 2004, Proc. Natl. Acad. Sci. U.S.A.		2	accepted	4209	Somatic	2023-01-09 21:46:41 UTC	https://civicdb.org/links/evidence_items/4209	https://civicdb.org/links/molecular_profiles/977	FALSE
EGFR G719D	1328	Lung Non-small Cell Carcinoma	3908		Gefitinib,Erlotinib	Substitutes	Predictive	Supports	C	Sensitivity/Response	In a study, 2 participants with stage IV lung adenocarcinoma were sequenced at EGFR exons 18 to 21. Both patients were found to have G719D mutation and were treated with the 1st generation TKIs gefitinib or erlotinib. The first patient (M, 81, smoker) was treated with gefitinib and had a partial response, progression free survival (PFS) of 21.7 months, overall survival (OS) of 22.5 months and was…	21531810	PubMed		Wu et al., 2011, Clin. Cancer Res.		3	accepted	4210	Somatic	2023-01-09 21:46:45 UTC	https://civicdb.org/links/evidence_items/4210	https://civicdb.org/links/molecular_profiles/1328	FALSE
EGFR L747P	1767	Lung Non-small Cell Carcinoma	3908		Gefitinib,Erlotinib	Substitutes	Predictive	Does Not Support	C	Sensitivity/Response	In a study, 2 participants with stage IV adenocarcinoma were sequenced at EGFR exons 18 to 21. Both patients were found to have L747P mutation and were treated with the 1st generation TKIs gefitinib or erlotinib. The first patient (M, 62, nonsmoker) was treated with gefitinib and had progressive disease, progression free survival (PFS) of 1.0 months, overall survival (OS) of 7.7 months and was no…	21531810	PubMed		Wu et al., 2011, Clin. Cancer Res.		2	accepted	4220	Somatic	2023-01-09 21:46:52 UTC	https://civicdb.org/links/evidence_items/4220	https://civicdb.org/links/molecular_profiles/1767	FALSE
EGFR V774A	1768	Lung Non-small Cell Carcinoma	3908		Gefitinib		Predictive	Supports	C	Sensitivity/Response	In a study, 1 participant with stage IV adenocarcinoma was sequenced at EGFR exons 18 to 21 and was found to have V774A mutation, and was treated with the 1st generation TKI gefitinib. The patient (F, 51, nonsmoker) had a partial response, progression free survival (PFS) of 6.9 months, overall survival (OS) of 29.7 months and was alive at study end. As a whole, patients with uncommon EGFR mutatio…	21531810	PubMed		Wu et al., 2011, Clin. Cancer Res.		3	accepted	4226	Somatic	2023-01-09 21:46:52 UTC	https://civicdb.org/links/evidence_items/4226	https://civicdb.org/links/molecular_profiles/1768	FALSE
EGFR V774M	1770	Lung Non-small Cell Carcinoma	3908		Erlotinib		Predictive	Does Not Support	C	Sensitivity/Response	In a study, 1 participant with stage IV squamous cell lung carcinoma was sequenced at EGFR exons 18 to 21 and was found to have V774M mutation, and was treated with the 1st generation TKI erlotinib. The patient (M, 80, smoker) had progressive disease as response, progression free survival (PFS) of 1.6 months, overall survival (OS) of 6.7 months and was not alive at study end. As a whole, patients…	21531810	PubMed		Wu et al., 2011, Clin. Cancer Res.		2	accepted	4231	Somatic	2023-01-09 21:46:52 UTC	https://civicdb.org/links/evidence_items/4231	https://civicdb.org/links/molecular_profiles/1770	FALSE
EGFR K806E	1771	Lung Non-small Cell Carcinoma	3908		Gefitinib		Predictive	Does Not Support	C	Sensitivity/Response	In a study, 1 participant with stage IIIB lung adenocarcinoma was sequenced at EGFR exons 18 to 21 and was found to have K806E mutation, and was treated with the 1st generation TKI gefitinib. The patient (M, 77, nonsmoker) had progressive disease as response, progression free survival (PFS) of 1.6 months, overall survival (OS) of 28.1 months and was alive at study end. As a whole, patients with u…	21531810	PubMed		Wu et al., 2011, Clin. Cancer Res.		2	accepted	4239	Somatic	2023-01-09 21:46:52 UTC	https://civicdb.org/links/evidence_items/4239	https://civicdb.org/links/molecular_profiles/1771	FALSE
EGFR N826Y	1772	Lung Non-small Cell Carcinoma	3908		Gefitinib		Predictive	Does Not Support	C	Sensitivity/Response	In a study, 1 participant with stage IV lung adenocarcinoma was sequenced at EGFR exons 18 to 21 and was found to have N826Y mutation, and was treated with the 1st generation TKI gefitinib. The patient (F, 46, nonsmoker) had progressive disease as response, progression free survival (PFS) of 3.3 months, overall survival (OS) of 13.9 months and was not alive at study end. As a whole, patients with…	21531810	PubMed		Wu et al., 2011, Clin. Cancer Res.		2	accepted	4244	Somatic	2023-01-09 21:46:52 UTC	https://civicdb.org/links/evidence_items/4244	https://civicdb.org/links/molecular_profiles/1772	FALSE
EGFR V834I	1773	Lung Non-small Cell Carcinoma	3908		Gefitinib		Predictive	Supports	C	Sensitivity/Response	In a study, 1 participant with stage IIIB lung adenocarcinoma was sequenced at EGFR exons 18 to 21 and was found to have V834I mutation, and was treated with the 1st generation TKI gefitinib. The patient (F, 79, nonsmoker) had a partial response, progression free survival (PFS) of 5.0 months, overall survival (OS) of 15.0 months and was not alive at study end. As a whole, patients with uncommon E…	21531810	PubMed		Wu et al., 2011, Clin. Cancer Res.		3	accepted	4248	Somatic	2023-01-09 21:46:52 UTC	https://civicdb.org/links/evidence_items/4248	https://civicdb.org/links/molecular_profiles/1773	FALSE
EGFR L838P	1365	Lung Non-small Cell Carcinoma	3908		Gefitinib		Predictive	Supports	C	Sensitivity/Response	In a study, 1 participant with stage IV lung adenocarcinoma was sequenced at EGFR exons 18 to 21 and was found to have L838P mutation, and was treated with the 1st generation TKI gefitinib. The patient (F, 66, nonsmoker) had a partial response, progression free survival (PFS) of 15.2 months, overall survival (OS) of 29.3 months and was not alive at study end. As a whole, patients with uncommon EG…	21531810	PubMed		Wu et al., 2011, Clin. Cancer Res.		3	accepted	4252	Somatic	2023-01-09 21:46:45 UTC	https://civicdb.org/links/evidence_items/4252	https://civicdb.org/links/molecular_profiles/1365	FALSE
EGFR N842S	1775	Lung Non-small Cell Carcinoma	3908		Gefitinib		Predictive	Does Not Support	C	Sensitivity/Response	In a study, 1 participant with stage IV lung adenocarcinoma was sequenced at EGFR exons 18 to 21 and was found to have N842S mutation, and was treated with the 1st generation TKI gefitinib. The patient (F, 73, nonsmoker) progressive disease as response, progression free survival (PFS) of 0.9 months, overall survival (OS) of 9.7 months and was not alive at study end. As a whole, patients with unco…	21531810	PubMed		Wu et al., 2011, Clin. Cancer Res.		2	accepted	4256	Somatic	2023-01-09 21:46:52 UTC	https://civicdb.org/links/evidence_items/4256	https://civicdb.org/links/molecular_profiles/1775	FALSE
EGFR T847I	1371	Lung Non-small Cell Carcinoma	3908		Gefitinib		Predictive	Does Not Support	C	Sensitivity/Response	In a study, 1 participant with stage IIIB lung adenocarcinoma was sequenced at EGFR exons 18 to 21 and was found to have T847I mutation, and was treated with the 1st generation TKI gefitinib. The patient (M, 77, smoker) progressive disease as response, progression free survival (PFS) of 1.1 months, overall survival (OS) of 1.1 months and was not alive at study end. As a whole, patients with uncom…	21531810	PubMed		Wu et al., 2011, Clin. Cancer Res.		2	accepted	4260	Somatic	2023-01-09 21:46:45 UTC	https://civicdb.org/links/evidence_items/4260	https://civicdb.org/links/molecular_profiles/1371	FALSE
EGFR V851I	1374	Lung Non-small Cell Carcinoma	3908		Gefitinib		Predictive	Does Not Support	C	Sensitivity/Response	In a study, 1 participant with stage IV lung adenocarcinoma was sequenced at EGFR exons 18 to 21 and was found to have V851I mutation, and was treated with the 1st generation TKI gefitinib. The patient (F, 69, nonsmoker) progressive disease as response, progression free survival (PFS) of 0.7 months, overall survival (OS) of 1.6 months and was not alive at study end. As a whole, patients with unco…	21531810	PubMed		Wu et al., 2011, Clin. Cancer Res.		2	accepted	4264	Somatic	2023-01-09 21:46:45 UTC	https://civicdb.org/links/evidence_items/4264	https://civicdb.org/links/molecular_profiles/1374	FALSE
EGFR L747_P753delinsS	986	Lung Non-small Cell Carcinoma	3908		Erlotinib		Predictive	Supports	D	Sensitivity/Response	In an in vitro study, a Ba/F3 cell line expressing EGFR L747_P753>S demonstrated increased sensitivity to erlotinib treatment comparable to Ba/F3 cells expressing a known sensitizing mutation (EGFR L858R). Sensitivity was determined by assessing cell proliferation, the IC50 of erlotinib for EGFR L747_P753>S and EGFR L858R expressing cells were 5 nmol/L and 6 nmol/L, respectively.	19147750	PubMed		Kancha et al., 2009, Clin. Cancer Res.			accepted	4266	Somatic	2023-01-09 21:46:41 UTC	https://civicdb.org/links/evidence_items/4266	https://civicdb.org/links/molecular_profiles/986	FALSE
EGFR S768I	558	Lung Adenocarcinoma	3910		Erlotinib		Predictive	Supports	C	Resistance	In stage IV lung adenocarcinoma patients (n=2) harboring EGFR S768I mutation, EGFR S768I was associated with progressive disease after 1 month of erlotinib monotherapy; the patient was previously treated with standard chemotherapy.	22895145	PubMed		Lund-Iversen et al., 2012, J Thorac Oncol			accepted	4273	Somatic	2023-01-09 21:46:35 UTC	https://civicdb.org/links/evidence_items/4273	https://civicdb.org/links/molecular_profiles/558	FALSE
EGFR D770_N771insSVD	1353	Lung Non-small Cell Carcinoma	3908		Erlotinib		Predictive	Supports	D	Resistance	In an in vitro study, a Ba/F3 cell line expressing EGFR D770_N771insSVD demonstrated reduced sensitivity to erlotinib treatment (IC50=3.187・ｽM), comparable to Ba/F3 cells expressing EGFR L858R and T790M co-mutation (T790M is a known resistant mutation to 1st and 2nd generation EGFR tyrosine kinase inhibitors; IC50=4.155・ｽM). Resistance was determined by assessing cell proliferation, EGFR, AKT and…	24353160	PubMed		Yasuda et al., 2013, Sci Transl Med			accepted	4275	Somatic	2023-01-09 21:46:45 UTC	https://civicdb.org/links/evidence_items/4275	https://civicdb.org/links/molecular_profiles/1353	FALSE
EGFR H773_V774insH	1354	Lung Non-small Cell Carcinoma	3908		Erlotinib		Predictive	Supports	D	Resistance	In an in vitro study, a Ba/F3 cell line expressing EGFR H773_V774insH demonstrated reduced sensitivity to erlotinib treatment (IC50=3.902・ｽM), comparable to Ba/F3 cells expressing EGFR L858R and T790M co-mutation (T790M is a known resistant mutation to 1st and 2nd generation EGFR tyrosine kinase inhibitors; IC50=4.155・ｽM). Resistance was determined by assessing cell proliferation, EGFR, AKT and E…	24353160	PubMed		Yasuda et al., 2013, Sci Transl Med			accepted	4276	Somatic	2023-01-09 21:46:45 UTC	https://civicdb.org/links/evidence_items/4276	https://civicdb.org/links/molecular_profiles/1354	FALSE
EGFR L858R	33	Lung Non-small Cell Carcinoma	3908		Erlotinib		Predictive	Supports	D	Sensitivity/Response	In an in vitro study using NCI-H1666 cells (wildtype EGFR) and NCI-H3255 cells (EGFR-L858R), inhibition of cell growth was used as an assay to determine sensitivity to reversible tyrosine kinase inhibitor drugs. Cells with an EGFR L858R mutation demonstrated an improved response to erlotinib (IC50: 40nM vs. 110nM) compared to EGFR wild type cells.	18408761	PubMed		Li et al., 2008, Oncogene		2	accepted	4284	Somatic	2023-01-09 21:46:25 UTC	https://civicdb.org/links/evidence_items/4284	https://civicdb.org/links/molecular_profiles/33	FALSE
EGFR L858R	33	Lung Non-small Cell Carcinoma	3908		Erlotinib		Predictive	Supports	D	Sensitivity/Response	In an in vitro study, Ba/F3 and NCI-H3255 cell lines expressing EGFR L858R demonstrated increased sensitivity to erlotinib treatment (IC50=0.006 and 0.068 ﾂｵM). Sensitivity was determined by assessing cell proliferation, EGFR, AKT and ERK phosphorylation, levels of BIM (a marker of EGFR TKI-induced cell killing) and cell viability.	24353160	PubMed		Yasuda et al., 2013, Sci Transl Med		3	accepted	4286	Somatic	2023-01-09 21:46:25 UTC	https://civicdb.org/links/evidence_items/4286	https://civicdb.org/links/molecular_profiles/33	FALSE
EGFR L858R	33	Lung Non-small Cell Carcinoma	3908		Erlotinib		Predictive	Supports	D	Sensitivity/Response	In an in vitro study, CHO and NCI-H3255 cells expressing EGFR L858R mutation were associated with sensitivity to erlotinib treatment. Sensitivity was determined by assessing cell density.	27612423	PubMed		Ray et al., 2016, Oncotarget		1	accepted	4287	Somatic	2023-02-01 17:39:24 UTC	https://civicdb.org/links/evidence_items/4287	https://civicdb.org/links/molecular_profiles/33	FALSE
EGFR L858R	33	Lung Non-small Cell Carcinoma	3908		Crizotinib		Predictive	Supports	C	Resistance	This study analyzed patients with non small cell lung cancer (NSCLC) who were positive for EML4-ALK fusions (ALK+) and progressed on crizotinib monotherapy. One patient was biopsied twice following crizotinib progression and once pre-treatment. This patient was a 27 year old female with one pack year who experienced partial response on crizotinib as 4th line therapy. The patient's pre-crizotinib …	22235099	PubMed		Doebele et al., 2012, Clin. Cancer Res.		3	accepted	4288	Somatic	2023-01-09 21:46:25 UTC	https://civicdb.org/links/evidence_items/4288	https://civicdb.org/links/molecular_profiles/33	FALSE
EGFR L858R	33	Lung Adenocarcinoma	3910		Erlotinib		Predictive	Supports	B	Sensitivity/Response	In a prospective study of 46 Caucasian, advanced lung adenocarcinoma patients harboring EGFR mutations, first-line erlotinib treatment was assessed. Average PFS and OS for these 46 patients was 11 months (95% CI: 9.7-12.3 months) and 23 months (95% CI: 21.3-28.6+ months), respectively. A PFS rate of 81% at three months met the primary endpoint of presumed superiority over chemotherapy. Clinical b…	27032107	PubMed		De Grﾃｨve et al., 2016, PLoS ONE	NCT00339586	2	accepted	4290	Somatic	2023-01-09 21:46:25 UTC	https://civicdb.org/links/evidence_items/4290	https://civicdb.org/links/molecular_profiles/33	FALSE
EGFR L858R	33	Lung Adenocarcinoma	3910		Erlotinib		Predictive	Supports	D	Sensitivity/Response	In an in vitro study, Ba/F3 cell line expressing EGFR L858R was associated with sensitivity to erlotinib treatment (IC50 26.9 ﾂｱ 12.4). Sensitivity was determined by assessing cell viability, AKT and ERK phosphorylation, and EGFR auto-phosphorylation.	27102076	PubMed		Konduri et al., 2016, Cancer Discov		2	accepted	4291	Somatic	2023-01-09 21:46:25 UTC	https://civicdb.org/links/evidence_items/4291	https://civicdb.org/links/molecular_profiles/33	FALSE
EGFR L858R	33	Lung Adenocarcinoma	3910		Cetuximab		Predictive	Does Not Support	D	Sensitivity/Response	In an in vitro study, Ba/F3 cell line expressing EGFR L858R did not show sensitivity to cetuximab treatment, while cells expressing EGFR-RAD51 fusion were sensitive. Sensitivity was determined by assessing cell viability, AKT and ERK phosphorylation and EGFR auto-phosphorylation.	27102076	PubMed		Konduri et al., 2016, Cancer Discov		3	accepted	4292	Somatic	2023-01-09 21:46:25 UTC	https://civicdb.org/links/evidence_items/4292	https://civicdb.org/links/molecular_profiles/33	FALSE
EGFR L858R	33	Lung Small Cell Carcinoma	5409		Erlotinib		Predictive	Supports	D	Sensitivity/Response	In an in vitro study using NCI-H3255 cells (EGFR L858R mutation), inhibition of EGFR phosphorylation was used as an assay to determine sensitivity to EGFR tyrosine kinase inhibitors. NCI-H3255 cells demonstrated increased sensitivity to erlotinib (IC50: 8 and 11 nM) compared to EGFRwt NCI-H2073 cells (IC50: 108 nM; 95%CI 52-223 nM).	24893891	PubMed		Cross et al., 2014, Cancer Discov		2	accepted	4293	Somatic	2023-01-09 21:46:25 UTC	https://civicdb.org/links/evidence_items/4293	https://civicdb.org/links/molecular_profiles/33	FALSE
EGFR L858R	33	Lung Non-small Cell Carcinoma	3908		Osimertinib		Predictive	Supports	D	Sensitivity/Response	In an in vitro study using NCI-H3255 cells (EGFR L858R mutation), inhibition of EGFR phosphorylation was used as an assay to determine sensitivity to EGFR tyrosine kinase inhibitors. NCI-H3255 cells demonstrated increased sensitivity to AZD9291 (IC50: 60 and 49 nM) compared to EGFRwt NCI-H2073 cells (IC50: 1865 nM; 95%CI 872-3988 nM). In vivo experiments with NCI-H3255 xenograft models showed dra…	24893891	PubMed		Cross et al., 2014, Cancer Discov		2	accepted	4294	Somatic	2023-01-09 21:46:25 UTC	https://civicdb.org/links/evidence_items/4294	https://civicdb.org/links/molecular_profiles/33	FALSE
EGFR L861	1742	Lung Non-small Cell Carcinoma	3908		Gefitinib,Erlotinib	Substitutes	Predictive	Supports	B	Sensitivity/Response	EGFR L861 mutations have been associated with increased sensitivity to first generation EGFR tyrosine kinase inhibitors, including erlotinib and gefitinib. In a study of patients treated with erlotinib or gefitinib, a subset of patients with EGFR mutation at codons G719 or L861 (n=30) was associated with improved response rate (47.5% vs 16.5%, P<0.001) median progression free survival (5.0 vs 2.0…	21531810	PubMed		Wu et al., 2011, Clin. Cancer Res.		3	accepted	4298	Somatic	2023-01-09 21:46:51 UTC	https://civicdb.org/links/evidence_items/4298	https://civicdb.org/links/molecular_profiles/1742	FALSE
EGFR R776C	1155	Lung Non-small Cell Carcinoma	3908		Erlotinib		Predictive	Supports	D	Sensitivity/Response	In an in vitro study, a Ba/F3 cell line expressing EGFR R776C demonstrated increased sensitivity to erlotinib treatment comparable to Ba/F3 cells expressing a known sensitizing mutation (EGFR L858R). Sensitivity was determined by assessing cell proliferation, the IC50 of erlotinib for EGFR V742A and EGFR L858R expressing cells were 47 nmol/L and 6 nmol/L, respectively.	19147750	PubMed		Kancha et al., 2009, Clin. Cancer Res.			accepted	4468	Somatic	2023-01-09 21:46:43 UTC	https://civicdb.org/links/evidence_items/4468	https://civicdb.org/links/molecular_profiles/1155	FALSE
EGFR H773_V774insNPH	1421	Lung Adenocarcinoma	3910		Erlotinib		Predictive	Supports	C	Resistance	A 61 year old male never smoker with EGFR H773_V774insNPH mutant lung adenocarcinoma was treated with fourth line erlotinib and had progressive disease as best response, progression free survival of 1.6 months, and overall survival of 4.4 months.	24353160	PubMed		Yasuda et al., 2013, Sci Transl Med		3	accepted	4493	Somatic	2023-01-09 21:46:45 UTC	https://civicdb.org/links/evidence_items/4493	https://civicdb.org/links/molecular_profiles/1421	FALSE
EGFR D770_N771insGL	1422	Lung Adenocarcinoma	3910		Erlotinib		Predictive	Supports	C	Resistance	2 patients with EGFR D770_N771insGL mutant lung adenocarcinoma were treated with first line erlotinib. A 45 year old male never smoker had progressive disease as best response with +24% change to target lesions, progression free survival of 3.8 months, and still alive at study end after 39.3 months. A 79 year old female never smoker had progressive disease as best response with +13% change to tar…	24353160	PubMed		Yasuda et al., 2013, Sci Transl Med		4	accepted	4494	Somatic	2023-01-09 21:46:45 UTC	https://civicdb.org/links/evidence_items/4494	https://civicdb.org/links/molecular_profiles/1422	FALSE
EGFR A864T	1161	Lung Non-small Cell Carcinoma	3908		Erlotinib		Predictive	Supports	D	Sensitivity/Response	In an in vitro study, a Ba/F3 cell line expressing EGFR A864T demonstrated increased sensitivity to erlotinib treatment comparable to Ba/F3 cells expressing a known sensitizing mutation (EGFR L858R). Sensitivity was determined by assessing cell proliferation, the IC50 of erlotinib for EGFR A864T and EGFR L858R expressing cells were 49 nmol/L and 6 nmol/L, respectively.	19147750	PubMed		Kancha et al., 2009, Clin. Cancer Res.			accepted	4495	Somatic	2023-01-09 21:46:43 UTC	https://civicdb.org/links/evidence_items/4495	https://civicdb.org/links/molecular_profiles/1161	FALSE
EGFR N826S	1162	Lung Non-small Cell Carcinoma	3908		Erlotinib		Predictive	Supports	D	Resistance	In an in vitro study, a Ba/F3 cell line expressing EGFR N826S demonstrated reduced sensitivity to erlotinib treatment, compared to Ba/F3 cells expressing a known sensitizing mutation (EGFR L858R). Sensitivity was determined by assessing cell proliferation, the IC50 of erlotinib for EGFR N826S and EGFR L858R expressing cells were 505 nmol/L and 6 nmol/L, respectively.	19147750	PubMed		Kancha et al., 2009, Clin. Cancer Res.			accepted	4496	Somatic	2023-01-09 21:46:43 UTC	https://civicdb.org/links/evidence_items/4496	https://civicdb.org/links/molecular_profiles/1162	FALSE
EGFR A763_Y764insFQEA	1423	Lung Non-small Cell Carcinoma	3908		Erlotinib		Predictive	Supports	D	Sensitivity/Response	In an in vitro study, Ba/F3 and BID007 cell lines expressing EGFR A763_Y764insFQEA demonstrated increased sensitivity to erlotinib treatment (IC50=0.048・ｽM and 0.082・ｽM, respectively), comparable to Ba/F3 and NCI-H3255 cells expressing EGFR L858R (a known sensitizing mutation to EGFR tyrosine kinase inhibitors; IC50=0.006・ｽM and 0.068・ｽM, respectively). Sensitivity was determined by assessing cel…	24353160	PubMed		Yasuda et al., 2013, Sci Transl Med			accepted	4497	Somatic	2023-01-09 21:46:45 UTC	https://civicdb.org/links/evidence_items/4497	https://civicdb.org/links/molecular_profiles/1423	FALSE
EGFR D770_N771insGT	1474	Lung Adenocarcinoma	3910		Erlotinib		Predictive	Supports	C	Resistance	In a lung adenocarcinoma patient harboring EGFR D770_N771insGT mutation, EGFR D770_N771insGT was associated with lack of response to treatment with erlotinib monotherapy.	23371856	PubMed		Arcila et al., 2013, Mol. Cancer Ther.			accepted	4643	Somatic	2023-01-09 21:46:46 UTC	https://civicdb.org/links/evidence_items/4643	https://civicdb.org/links/molecular_profiles/1474	FALSE
EGFR Exon 20 Insertion	707	Lung Adenocarcinoma	3910		Erlotinib		Predictive	Supports	C	Resistance	In stage IV lung adenocarcinoma patients (n=2) harboring EGFR inframe exon 20 insertion mutation, EGFR exon 20 insertion was associated with progressive disease after 1 and 3 months of erlotinib monotherapy, respectively; both patients were previously treated with standard chemotherapy.	22895145	PubMed		Lund-Iversen et al., 2012, J Thorac Oncol			accepted	4650	Somatic	2023-01-09 21:46:37 UTC	https://civicdb.org/links/evidence_items/4650	https://civicdb.org/links/molecular_profiles/707	FALSE
EGFR A767_V769dupASV	1487	Lung Adenocarcinoma	3910		Erlotinib		Predictive	Supports	C	Resistance	In a study of 19 non-small cell lung carcinoma patients with EGFR exon 20 insertion mutations and treated with erlotinib monotherapy, patients with EGFR A767_V769dupASV mutation (n=3) experienced progressive disease.	24353160	PubMed		Yasuda et al., 2013, Sci Transl Med			accepted	4665	Somatic	2023-01-09 21:46:46 UTC	https://civicdb.org/links/evidence_items/4665	https://civicdb.org/links/molecular_profiles/1487	FALSE
EGFR L747_S752delinsQ	1488	Lung Adenocarcinoma	3910		Erlotinib		Predictive	Supports	C	Sensitivity/Response	EGFR exons 18-24 were analyzed in 7 patients who had shown a partial response to erlotinib in a phase II trial for bronchioloalveolar carcinoma (BAC, or in situ pulmonary adenocarcinoma). One patient (Patient E1) had the del L747-S752 insQ mutation. The patient was a male never smoker and demonstrated response for 8 months. He continued to show response and remain on the drug when the manuscript …	15329413	PubMed		Pao et al., 2004, Proc. Natl. Acad. Sci. U.S.A.		3	accepted	4667	Somatic	2023-01-09 21:46:46 UTC	https://civicdb.org/links/evidence_items/4667	https://civicdb.org/links/molecular_profiles/1488	FALSE
EGFR L861R	1385	Lung Non-small Cell Carcinoma	3908		Gefitinib		Predictive	Supports	C	Sensitivity/Response	In a study, 1 participant with stage IV lung adenocarcinoma was sequenced at EGFR exons 18 to 21 and was found to have L861R mutation, and was treated with the 1st generation TKI gefitinib. The patient (M, 83, nonsmoker) had a partial response, progression free survival (PFS) of 37.5 months, overall survival (OS) of 53.3 months and was alive at study end. As a whole, patients with uncommon EGFR m…	21531810	PubMed		Wu et al., 2011, Clin. Cancer Res.		3	accepted	4669	Somatic	2023-01-09 21:46:45 UTC	https://civicdb.org/links/evidence_items/4669	https://civicdb.org/links/molecular_profiles/1385	FALSE
EGFR Rare Exon 18-21 Mutation	1739	Lung Non-small Cell Carcinoma	3908		Gefitinib,Erlotinib	Substitutes	Predictive	Supports	B	Sensitivity/Response	In a cohort of NSCLC patients treated with tyrosine kinase inhibitors erlotinib or gefitinib, 61 patients with uncommon mutations of unknown clinical significance (UMUCS) in EGFR exons 18-21 responded at a rate of 47.5% (primarily G719 and L861, N=30/61). This was significantly greater (p<0.001) than a response rate of 16.5% in EGFR wild type patients but significantly smaller (p<0.001) than a 74…	21531810	PubMed		Wu et al., 2011, Clin. Cancer Res.		4	accepted	4755	Somatic	2023-01-09 21:46:51 UTC	https://civicdb.org/links/evidence_items/4755	https://civicdb.org/links/molecular_profiles/1739	FALSE
EGFR Ex19 del L858R	1730	Lung Non-small Cell Carcinoma	3908		Erlotinib,Gefitinib	Substitutes	Predictive	Supports	B	Sensitivity/Response	In a study of 1261 non-small cell lung cancer patients, 49.8% of the analyzed tumors had EGFR mutations including deletions in exon 19 (n=258), L858R (n=260), T790M (n=6) and insertions or duplications in exon 20 (n=25). Patients with EGFR deletions in exon 19 or L858R mutations were associated with an improved response to erlotinib or gefitinib with partial or complete response (74.1% vs. 16.5%,…	21531810	PubMed		Wu et al., 2011, Clin. Cancer Res.		4	accepted	4759	Somatic	2023-01-09 21:46:51 UTC	https://civicdb.org/links/evidence_items/4759	https://civicdb.org/links/molecular_profiles/1730	FALSE
EGFR Rare Exon 18-21 Mutation	1739	Lung Non-small Cell Carcinoma	3908		Gefitinib,Erlotinib	Substitutes	Predictive	Does Not Support	B	Sensitivity/Response	In a cohort of NSCLC patients tested for mutation in EGFR exons 18-21 a subset had uncommon mutations of unknown clinical significance (UMUCS). The most commonly occurring UMUCS were G719 and L861 mutations. Among patients that had UMUCS but not G719 or L861, the response rate to tyrosine kinase inhibitors erlotinib or gefitinib, progression free survival, and overall survival were 20%, 1.6 month…	21531810	PubMed		Wu et al., 2011, Clin. Cancer Res.		2	accepted	4762	Somatic	2023-01-09 21:46:51 UTC	https://civicdb.org/links/evidence_items/4762	https://civicdb.org/links/molecular_profiles/1739	FALSE
EGFR Exon 19 Deletion	133	Lung Adenocarcinoma	3910		Erlotinib		Predictive	Supports	C	Sensitivity/Response	In a stage IV lung adenocarcinoma patient harboring EGFR exon 19 deletion, EGFR exon 19 deletion was associated with sensitivity to erlotinib monotherapy. Prior to identification of the EGFR exon 19 deletion, the patient was underwent complex treatments with standard chemotherapy and experienced disease progression; upon identification of EGFR exon 19 deletion and treatment with erlotinib, the pa…	27566387	PubMed		Kanemaru et al., 2016, Respir Investig			accepted	4766	Somatic	2023-01-09 21:46:28 UTC	https://civicdb.org/links/evidence_items/4766	https://civicdb.org/links/molecular_profiles/133	FALSE
EGFR M766_A767insAI	1572	Lung Non-small Cell Carcinoma	3908		Erlotinib		Predictive	Supports	D	Resistance	In an in vitro study, a Ba/F3 cell line expressing EGFR M766_A767insAI demonstrated reduced sensitivity to erlotinib treatment (IC50=3.403・ｽM), comparable to Ba/F3 cells expressing EGFR L858R and T790M co-mutation (T790M is a known resistant mutation to 1st and 2nd generation EGFR tyrosine kinase inhibitors; IC50=4.155・ｽM). Resistance was determined by assessing cell proliferation, EGFR, AKT and …	24353160	PubMed		Yasuda et al., 2013, Sci Transl Med			accepted	4799	Somatic	2023-01-09 21:46:47 UTC	https://civicdb.org/links/evidence_items/4799	https://civicdb.org/links/molecular_profiles/1572	FALSE
EGFR Y764_V765insHH	1573	Lung Non-small Cell Carcinoma	3908		Erlotinib		Predictive	Supports	D	Resistance	In an in vitro study, a Ba/F3 cell line expressing EGFR Y764_V765insHH demonstrated reduced sensitivity to erlotinib treatment (IC50=3.845・ｽM), comparable to Ba/F3 cells expressing EGFR L858R and T790M co-mutation (T790M is a known resistant mutation to 1st and 2nd generations EGFR tyrosine kinase inhibitors; IC50=4.155・ｽM). Resistance was determined by assessing cell proliferation, EGFR, AKT and…	24353160	PubMed		Yasuda et al., 2013, Sci Transl Med			accepted	4800	Somatic	2023-01-09 21:46:47 UTC	https://civicdb.org/links/evidence_items/4800	https://civicdb.org/links/molecular_profiles/1573	FALSE
EGFR D770delinsGY	2090	Lung Adenocarcinoma	3910		Erlotinib		Predictive	Supports	C	Resistance	In a study of 19 non-small cell lung carcinoma patients with EGFR exon 20 insertion mutation and treated with erlotinib monotherapy, patients with EGFR D770delinsGY mutation (n=2) experienced progressive disease. Both patients were white females, had adenocarcinoma, and were treated with erlotinib as first line therapy. One was 76 years old with 6 former pack years, 38.1% increase in target lesio…	24353160	PubMed		Yasuda et al., 2013, Sci Transl Med		4	accepted	4801	Somatic	2023-01-09 21:46:56 UTC	https://civicdb.org/links/evidence_items/4801	https://civicdb.org/links/molecular_profiles/2090	FALSE
EGFR P772_H773insYNP	1575	Lung Non-small Cell Carcinoma	3908		Erlotinib		Predictive	Supports	C	Resistance	A 79 year old Asian male never smoker with not otherwise specified NSCLC harboring EGFR P772_H773insYNP mutation was given erlotinib as first line treatment, and had progressive disease as best response with +2.3% change to target lesions, progression free survival of 2.1 months and overall survival of 16.5 months.	24353160	PubMed		Yasuda et al., 2013, Sci Transl Med		3	accepted	4802	Somatic	2023-01-09 21:46:47 UTC	https://civicdb.org/links/evidence_items/4802	https://civicdb.org/links/molecular_profiles/1575	FALSE
EGFR P772_V774insPHV	1576	Lung Adenocarcinoma	3910		Erlotinib		Predictive	Does Not Support	C	Sensitivity/Response	A 57 year old male 10 packyear former smoker with lung adenocarcinoma with EGFR P772_V774insPHV mutation was given erlotinib as first line treatment, and had progressive disease as best response with progression free survival of 2 months and overall survival of 16 months.	24353160	PubMed		Yasuda et al., 2013, Sci Transl Med		3	accepted	4803	Somatic	2023-01-09 21:46:47 UTC	https://civicdb.org/links/evidence_items/4803	https://civicdb.org/links/molecular_profiles/1576	FALSE
EGFR Exon 19 Deletion	133	Lung Non-small Cell Carcinoma	3908		Erlotinib,Dacomitinib	Substitutes	Predictive	Supports	B	Sensitivity/Response	Non-small cell cancer patients from two studies [The ARCHER 1009 (NCT01360554) and A7471028 (NCT00769067)] with exon 19 deletion and L858R EGFR (Exon 21) mutations were pooled to compare the efficacy of dacomitinib to erlotinib. 121 patients with any EGFR mutation were enrolled, 101 had activating mutations in exon 19 or 21. Median progression-free survival and median survival were better followi…	26768165	PubMed		Ramalingam et al., 2016, Ann. Oncol.	NCT00769067,NCT01360554,NCT01774721	3	accepted	4859	Somatic	2023-01-09 21:46:28 UTC	https://civicdb.org/links/evidence_items/4859	https://civicdb.org/links/molecular_profiles/133	FALSE
EGFR L858R	33	Lung Non-small Cell Carcinoma	3908		Dacomitinib		Predictive	Supports	B	Sensitivity/Response	The authors pooled patients with exon 19 deletion and L858R EGFR (Exon 21) mutations from both studies (The ARCHER 1009 (NCT01360554) and A7471028 (NCT00769067)) to compare the efficacy of dacomitinib to erlotinib. 121 patients with any EGFR mutation were enrolled, 101 had activating mutations in exon 19 or 21. For those (exon19/21), the median PFS was 14.6 months with dacomitinib and 9.6 months …	26768165	PubMed		Ramalingam et al., 2016, Ann. Oncol.	NCT00769067,NCT01360554,NCT01774721	5	accepted	4860	Somatic	2023-01-09 21:46:25 UTC	https://civicdb.org/links/evidence_items/4860	https://civicdb.org/links/molecular_profiles/33	FALSE
EGFR Expression	350	Lung Non-small Cell Carcinoma	3908		Gefitinib		Predictive	Supports	B	Sensitivity/Response	Double blind Phase II clinical trial evaluated 208 patients for efficacy of gefitinib against non-small cell lung cancer. For individuals taking 250mg/day, they observed an objective response rate of 18.4%, a PFS of 2.7 months and a median overall survival of 7.6 months. For individuals taking 500mg/day objective response rate was 19%, PFS was 2.8 months, and median overall survival was 8.0 month…	12748244	PubMed		Fukuoka et al., 2003, J. Clin. Oncol.		3	accepted	4877	N/A	2023-01-09 21:46:32 UTC	https://civicdb.org/links/evidence_items/4877	https://civicdb.org/links/molecular_profiles/350	FALSE
EGFR Gain-of-function	1641	Lung Non-small Cell Carcinoma	3908		Gefitinib		Predictive	Supports	B	Sensitivity/Response	Study found somatic EGFR mutations localized to exons 19,21 in 8/9 patients who exhibited a response to Gefitinib treatment. Of these mutations 7/8 were localized near the ATP cleft Gefitinib targets, suggesting a specific gain-of-function mechanism. No EGFR mutations were observed in 7 patients with no response to Gefitinib. An expansion cohort independent of the Gefitinib study showed 2/25 pati…	15118073	PubMed		Lynch et al., 2004, N. Engl. J. Med.		4	accepted	4931	Somatic	2023-01-09 21:46:49 UTC	https://civicdb.org/links/evidence_items/4931	https://civicdb.org/links/molecular_profiles/1641	FALSE
EGFR EGFR::RAD51	2079	Lung Adenocarcinoma	3910		Erlotinib		Predictive	Supports	C	Sensitivity/Response	A 48-year-old Chinese man with right lung tumor and multiple brain metastases of a lung adenocarcinoma (T1N2M1, stage IV). NGS analysis indicated an EGFR-RAD51 fusion rather than the most common kind of EGFR mutations. The patient underwent oral erlotinib treatment and was considered to have a partial response (PR) (according to RECIST). Thus far, after 5 months, the disease is stable and he is c…	29290255	PubMed		Zhu et al., 2018, Lung Cancer		3	accepted	5909	Somatic	2023-01-09 21:46:56 UTC	https://civicdb.org/links/evidence_items/5909	https://civicdb.org/links/molecular_profiles/2079	FALSE
EGFR Amplification	190	Lung Non-small Cell Carcinoma	3908		Gefitinib,Erlotinib	Substitutes	Predictive	Supports	B	Sensitivity/Response	The result of the analysis found that EGFR gene copy number was associated with increased OS and PFS, supporting the idea that EGFR gene copy number is a biomarker for response to EGFR-TKI therapy in patients with advanced NSCLC.	20826716	PubMed		Dahabreh et al., 2011, Ann. Oncol.		4	accepted	5924	Somatic	2023-01-09 21:46:29 UTC	https://civicdb.org/links/evidence_items/5924	https://civicdb.org/links/molecular_profiles/190	FALSE
EGFR Amplification	190	Lung Non-small Cell Carcinoma	3908		Gefitinib,Erlotinib	Substitutes	Predictive	Supports	B	Sensitivity/Response	Among TKI-treated patients, increased EGFR gene copy number appears to be associated with improved survival outcomes.	27664271	PubMed		Zhang et al., 2017, J. Investig. Med.		4	accepted	5925	Somatic	2023-01-09 21:46:29 UTC	https://civicdb.org/links/evidence_items/5925	https://civicdb.org/links/molecular_profiles/190	FALSE
EGFR M766_A767insASV	2089	Lung Non-small Cell Carcinoma	3908		Erlotinib		Predictive	Does Not Support	C	Sensitivity/Response	A 43 year old female neversmoker lung adenocarcinoma patient with EGFR M766_A767insASV mutation was given erlotinib as first line treatment, and had progressive disease as best response with -3.9% change to target lesions, progression free survival of 1 month.	24353160	PubMed		Yasuda et al., 2013, Sci Transl Med		3	accepted	5938	Somatic	2023-01-09 21:46:56 UTC	https://civicdb.org/links/evidence_items/5938	https://civicdb.org/links/molecular_profiles/2089	FALSE
EGFR D770_N771insNPG	1477	Lung Non-small Cell Carcinoma	3908		Afatinib,Gefitinib	Substitutes	Predictive	Does Not Support	D	Sensitivity/Response	Ba/F3 cells transduced with EGFR D770_N771insNPG were IL3 growth independent, suggesting a driver mutation. Gefitinib growth inhibition IC50 in D770_N771insNPG transduced Ba/F3 cells was 3.356 micro molar, which was higher than cells transduced with resistance mutation T790M (IC50=2.752). Similarly, afatinib growth inhibition IC50 was 0.0724 micro molar, which was higher than cells transduced wit…	24353160	PubMed		Yasuda et al., 2013, Sci Transl Med		3	accepted	5947	Somatic	2023-01-09 21:46:46 UTC	https://civicdb.org/links/evidence_items/5947	https://civicdb.org/links/molecular_profiles/1477	FALSE
EGFR G719A	973	Lung Non-small Cell Carcinoma	3908		Erlotinib,Gefitinib	Substitutes	Predictive	Does Not Support	C	Sensitivity/Response	In a large retrospective study, EGFR exons 18-21 were assessed using direct sequencing in 753 French NSCLC cases. Clinical details and patient outcomes were taken, including whether the first generation TKIs erlotinib or gefitinib were administered. One patient was found to have a G719A mutation, was administered a TKI, and an NSCLC progression was observed.	23749122	PubMed		Locatelli-Sanchez et al., 2013, Lung		2	accepted	6181	Somatic	2023-01-09 21:46:41 UTC	https://civicdb.org/links/evidence_items/6181	https://civicdb.org/links/molecular_profiles/973	FALSE
EGFR R705K	2206	Lung Non-small Cell Carcinoma	3908		Gefitinib,Erlotinib	Substitutes	Predictive	Does Not Support	C	Sensitivity/Response	In a large retrospective study, EGFR exons 18-21 were assessed using direct sequencing in 753 French NSCLC cases. Clinical details and patient outcomes were taken, including whether the first generation TKIs erlotinib or gefitinib were administered. One patient was found to have a R705K mutation, was administered a TKI, and an NSCLC progression was observed.	23749122	PubMed		Locatelli-Sanchez et al., 2013, Lung		2	accepted	6182	Somatic	2023-01-09 21:46:58 UTC	https://civicdb.org/links/evidence_items/6182	https://civicdb.org/links/molecular_profiles/2206	FALSE
EGFR L858R	33	Lung Adenocarcinoma	3910		Gefitinib		Predictive	Supports	B	Sensitivity/Response	In a Japanese Phase III clinical trial, noninferiority of Gefitinib as compared to Erlotinib was assessed in 561 postoperative recurrent or stage IIIb/VI patients who had undergone prior chemotherapy treatment but no tyrosine kinase inhibitor therapy. In a subset of patients with sole EGFR L858R, there was an insignificant difference between the objective response and disease control rates for pa…	27022112	PubMed		Urata et al., 2016, J. Clin. Oncol.		2	accepted	6183	Somatic	2023-01-09 21:46:25 UTC	https://civicdb.org/links/evidence_items/6183	https://civicdb.org/links/molecular_profiles/33	FALSE
EGFR Exon 19 Deletion	133	Lung Adenocarcinoma	3910		Gefitinib		Predictive	Supports	B	Sensitivity/Response	A Japanese Phase III clinical study assessed the noninferiority of gefitinib in comparison to erlotinib in 561 patients with postoperative or recurrent stage IIIB/IV lung adenocarcinoma. Patients were pretreated with at least one chemotherapy regimen, but no tyrosine kinase inhibitors. In the subgroup of 156 patients with exon 19 deletions as their sole EGFR mutation, 83 and 78 were treated with …	27022112	PubMed		Urata et al., 2016, J. Clin. Oncol.		3	accepted	6184	Somatic	2023-01-09 21:46:28 UTC	https://civicdb.org/links/evidence_items/6184	https://civicdb.org/links/molecular_profiles/133	FALSE
EGFR Rare Mutation	2207	Lung Adenocarcinoma	3910		Gefitinib		Predictive	Supports	C	Sensitivity/Response	A Japanese Phase III clinical study assessed the noninferiority of gefitinib as compared to erlotinib in 561 advanced stage (IIIB and IV) postoperative lung adenocarcinoma patients. All patients had prior chemotherapy but no treatment with TKIs. 19 patients had unspecified uncommon EGFR mutations, including single mutations other than ex19del and L858R and double mutations. Of those 19 patients, …	27022112	PubMed		Urata et al., 2016, J. Clin. Oncol.		2	accepted	6186	Somatic	2023-01-09 21:46:58 UTC	https://civicdb.org/links/evidence_items/6186	https://civicdb.org/links/molecular_profiles/2207	FALSE
EGFR Mutation	438	Lung Non-small Cell Carcinoma	3908		Erlotinib		Predictive	Supports	B	Sensitivity/Response	In this open-label, randomised, phase 3 trial at 22 centres in China, patients with stage IIIB or IV NSCLC who had exon 19 deletion or exon 21 L858R point mutation, and who had not received previous systemic anticancer therapy, were administered tyrosine kinase inhibitor erlotinib (83 patients) or gemcitabine plus carboplatin (82 patients). Median progression-free survival was found to be signifi…	21783417	PubMed		Zhou et al., 2011, Lancet Oncol.	NCT00874419	4	accepted	7024	Somatic	2023-01-09 21:46:34 UTC	https://civicdb.org/links/evidence_items/7024	https://civicdb.org/links/molecular_profiles/438	FALSE
EGFR EGFR::RAD51	2079	Lung Adenocarcinoma	3910		Icotinib		Predictive	Supports	C	Sensitivity/Response	A case of EGFR-RAD51 fusion in lung adenocarcinoma that showed a response to icotinib, .	31064887	PubMed		Guan et al., 2019, Oncologist		2	accepted	7314	Somatic	2023-01-09 21:46:56 UTC	https://civicdb.org/links/evidence_items/7314	https://civicdb.org/links/molecular_profiles/2079	FALSE
EGFR Mutation	438	Lung Non-small Cell Carcinoma	3908		Dacomitinib		Predictive	Supports	B	Sensitivity/Response	In the ARCHER 1050 Phase 3 Trial (NCT01774721), 452 patients with newly diagnosed stage IIIB/IV or recurrent NSCLC exon 19 deletion or the Leu858Arg mutation, (with or without the T790M) were treated with second generation tyrosine kinase inhibitor (TKI) dacomitinib (227 patients) or first generation TKI gefitinib (225 patients). Primary endpoint was progression free survival (PFS), and median PF…	28958502	PubMed		Wu et al., 2017, Lancet Oncol.	NCT01774721	4	accepted	7363	Somatic	2023-01-09 21:46:34 UTC	https://civicdb.org/links/evidence_items/7363	https://civicdb.org/links/molecular_profiles/438	FALSE
EGFR Exon 19 Deletion	133	Lung Non-small Cell Carcinoma	3908		Atezolizumab,Durvalumab,Avelumab	Substitutes	Predictive	Supports	B	Resistance	In a multicenter retrospective study, the relationship between EGFR status in the patients with non-small cell lung carcinoma and response to immune checkpoint blockade was examined. Immune checkpoint inhibitor included PD-1 inhibitor, PD-L1 inhibitor and PD-(L)1 inhibitor / CTLA-4 inhibitor combination. The response rate in patients with EGFR wild type, EGFR L858R mutation, and EGFR exon 19 dele…	31086949	PubMed		Hastings et al., 2019, Ann. Oncol.		4	accepted	7587	Somatic	2023-01-09 21:46:28 UTC	https://civicdb.org/links/evidence_items/7587	https://civicdb.org/links/molecular_profiles/133	FALSE
EGFR Exon 20 Insertion	707	Lung Non-small Cell Carcinoma	3908		Osimertinib		Predictive	Supports	B	Sensitivity/Response	Retrospective study of six Chinese patients with EGFR exon 20 insertion mutant stage IV non-small cell lung carcinoma treated with osimertinib. Four of the patients experienced partial response (67.7%) and two had stable disease during treatment. Two patients had sustained disease control and remained on treatment. The median progression-free survival was 6.2 months (95% CI 5.0-12.9 months).	31208370	PubMed		Fang et al., 2019, BMC Cancer		2	accepted	7610	Somatic	2023-02-02 21:25:19 UTC	https://civicdb.org/links/evidence_items/7610	https://civicdb.org/links/molecular_profiles/707	FALSE
EGFR A767_V769dupASV	1487	Lung Non-small Cell Carcinoma	3908		Osimertinib		Predictive	Supports	C	Sensitivity/Response	In a retrospective study of 2316 Chinese patients with stage IV non-small cell lung carcinoma, a 63 year old female with the EGFR exon 20 insertion A767_V769dupASV received osimertinib as first-line treatment. The patient achieved a partial response with greater than 30% reduction in tumour size, and progression-free survival of 6.0 months.	31208370	PubMed		Fang et al., 2019, BMC Cancer		3	accepted	9220	Somatic	2023-01-09 21:46:46 UTC	https://civicdb.org/links/evidence_items/9220	https://civicdb.org/links/molecular_profiles/1487	FALSE
EGFR N771_P772insL	3172	Lung Non-small Cell Carcinoma	3908		Osimertinib		Predictive	Supports	C	Sensitivity/Response	In a retrospective study of 2316 Chinese patients with stage IV non-small cell lung carcinoma, a 69 year old male with the novel EGFR exon 20 insertion N771_P772insL received osimertinib as first-line treatment. The patient achieved stable disease as best response with greater than 10% reduction in tumour size, and progression-free survival of 4.9 months.	31208370	PubMed		Fang et al., 2019, BMC Cancer		1	accepted	9221	Somatic	2023-01-09 21:47:07 UTC	https://civicdb.org/links/evidence_items/9221	https://civicdb.org/links/molecular_profiles/3172	FALSE
EGFR D770_N771insG	1420	Lung Non-small Cell Carcinoma	3908		Osimertinib		Predictive	Supports	C	Sensitivity/Response	In a retrospective study of 2316 Chinese patients with stage IV non-small cell lung carcinoma, a 63 year old female with the EGFR exon 20 insertion D770_N771insG received osimertinib as second-line treatment. The patient had clinical improvement and achieved partial response with nearly 50% reduction in tumour size. Progression-free survival was 6.4 months.	31208370	PubMed		Fang et al., 2019, BMC Cancer		3	accepted	9223	Somatic	2023-02-02 21:30:01 UTC	https://civicdb.org/links/evidence_items/9223	https://civicdb.org/links/molecular_profiles/1420	FALSE
EGFR S768_D770dup	1419	Lung Non-small Cell Carcinoma	3908		Osimertinib		Predictive	Supports	C	Sensitivity/Response	In a retrospective study of 2316 Chinese patients with stage IV non-small cell lung carcinoma, two patients with the EGFR exon 20 insertion S768_D770dup received osimertinib treatment. A 59 year old female with previous systemic treatment had a partial response and progression-free survival (PFS) of 14.6+ months, remaining on osimertinib at data cut-off. The second patient, a 70 year old female, …	31208370	PubMed		Fang et al., 2019, BMC Cancer		3	accepted	9224	Somatic	2023-01-09 21:46:45 UTC	https://civicdb.org/links/evidence_items/9224	https://civicdb.org/links/molecular_profiles/1419	FALSE
EGFR A763_Y764insFQEA	1423	Lung Non-small Cell Carcinoma	3908		Osimertinib		Predictive	Supports	C	Sensitivity/Response	In a retrospective study of 2316 Chinese patients with stage IV non-small cell lung carcinoma, a 65 year old female with the EGFR exon 20 insertion A763_Y764insFQEA received osimertinib as second-line treatment. The patient achieved a partial response with greater than 50% reduction in tumour size, and progression-free survival of 5.1 months. The patient had previously achieved partial response o…	31208370	PubMed		Fang et al., 2019, BMC Cancer		2	accepted	9225	Somatic	2023-01-09 21:46:45 UTC	https://civicdb.org/links/evidence_items/9225	https://civicdb.org/links/molecular_profiles/1423	FALSE
EGFR EGFR::RAD51	2079	Lung Adenocarcinoma	3910		Erlotinib		Predictive	Supports	C	Sensitivity/Response	The paper reports three patients (P1, P2 and P4) with Stage IV lung adenocarcinoma with metastasis (Table 1), harboring the EGFR::RAD51 fusion detected by hybrid capture NGS (FoundationOne). Breakpoints were in intron 24 of EGFR and intron3 of RAD51(Supplementary Table S2). These patients were not amenable to systemic chemotherapy due to disseminated intravascular coagulation or DIC (P1 and P2) o…	27102076	PubMed		Konduri et al., 2016, Cancer Discov		4	accepted	11015	Somatic	2023-02-08 21:33:32 UTC	https://civicdb.org/links/evidence_items/11015	https://civicdb.org/links/molecular_profiles/2079	FALSE
