# Supplementary material for: Simulation analysis of EGFR mutation detection: Oncomine Dx target test and AmoyDx panel impact on lung cancer treatment decisions
Source: Sci Rep. 2024 Jan 18;14:1594. doi: 10.1038/s41598-024-52006-6 (PMC10796947; doi:10.1038/s41598-024-52006-6)
Supplement: Supplementary file 7 — Supplementary Table 7. [file 41598_2024_52006_MOESM7_ESM.xlsx]

## Sheet: oncokb_biomarker_drug_associati
Supplementary Table 7. Actionable mutations in OncoKB database
Level	Gene	Alterations	Cancer Types	Drugs (for therapeutic implications only)
1	EGFR	Exon 19 in-frame deletions, L858R	Non-Small Cell Lung Cancer	Afatinib
1	EGFR	Exon 19 in-frame deletions, L858R	Non-Small Cell Lung Cancer	Dacomitinib
1	EGFR	Exon 19 in-frame deletions, L858R	Non-Small Cell Lung Cancer	Erlotinib, Erlotinib + Ramucirumab
1	EGFR	Exon 19 in-frame deletions, L858R	Non-Small Cell Lung Cancer	Gefitinib
1	EGFR	Exon 19 in-frame deletions, L858R	Non-Small Cell Lung Cancer	Osimertinib
1	EGFR	Exon 20 in-frame insertions	Non-Small Cell Lung Cancer	Amivantamab
1	EGFR	Exon 20 in-frame insertions	Non-Small Cell Lung Cancer	Mobocertinib
1	EGFR	G719	Non-Small Cell Lung Cancer	Afatinib
1	EGFR	L861Q	Non-Small Cell Lung Cancer	Afatinib
1	EGFR	S768I	Non-Small Cell Lung Cancer	Afatinib
1	EGFR	T790M	Non-Small Cell Lung Cancer	Osimertinib
R1	EGFR	Exon 20 in-frame insertions	Non-Small Cell Lung Cancer	Erlotinib, Gefitinib, Afatinib
R1	EGFR	T790M	Non-Small Cell Lung Cancer	Erlotinib, Gefitinib, Afatinib
2	EGFR	A763_Y764insFQEA	Non-Small Cell Lung Cancer	Erlotinib
2	EGFR	G719	Non-Small Cell Lung Cancer	Osimertinib
2	EGFR	L861Q	Non-Small Cell Lung Cancer	Osimertinib
2	EGFR	S768I	Non-Small Cell Lung Cancer	Osimertinib
3	EGFR	E709_T710delinsD	Non-Small Cell Lung Cancer	Afatinib
3	EGFR	Exon 19 in-frame deletions, Exon 19 in-frame insertions, G719, L858R, L861Q, S768I	Non-Small Cell Lung Cancer	Patritumab Deruxtecan
3	EGFR	Exon 19 in-frame insertions	Non-Small Cell Lung Cancer	Erlotinib
3	EGFR	Exon 19 in-frame insertions	Non-Small Cell Lung Cancer	Gefitinib
3	EGFR	Exon 20 in-frame insertions	Non-Small Cell Lung Cancer	CLN-081
3	EGFR	Exon 20 in-frame insertions	Non-Small Cell Lung Cancer	Poziotinib
3	EGFR	Kinase Domain Duplication	Non-Small Cell Lung Cancer	Afatinib
4	EGFR	A763_Y764insFQEA	Non-Small Cell Lung Cancer	Afatinib
4	EGFR	D761Y	Non-Small Cell Lung Cancer	Osimertinib
4	EGFR	Exon 19 in-frame insertions	Non-Small Cell Lung Cancer	Afatinib
4	EGFR	Kinase Domain Duplication	Non-Small Cell Lung Cancer	Erlotinib
4	EGFR	Kinase Domain Duplication	Non-Small Cell Lung Cancer	Gefitinib
4	EGFR	L718V	Non-Small Cell Lung Cancer	Afatinib
4	EGFR	L747P	Non-Small Cell Lung Cancer	Afatinib
R2	EGFR	C797G	Non-Small Cell Lung Cancer	Osimertinib
R2	EGFR	C797S	Non-Small Cell Lung Cancer	Osimertinib
R2	EGFR	D761Y	Non-Small Cell Lung Cancer	Gefitinib
R2	EGFR	G724S	Non-Small Cell Lung Cancer	Osimertinib
R2	EGFR	L718V	Non-Small Cell Lung Cancer	Osimertinib
R2	EGFR	L792H	Non-Small Cell Lung Cancer	Osimertinib
